# Supplementary material for: Functional duplication of Rap1 in methylotrophic yeasts
Source: Sci Rep. 2019 May 10;9:7196. doi: 10.1038/s41598-019-43595-8 (PMC6510891; doi:10.1038/s41598-019-43595-8)
Supplement: Supplementary file 2 — Supplementary Tables [file 41598_2019_43595_MOESM2_ESM.xlsx]

## Sheet: Title
					Functional duplication of Rap1 in methylotrophic yeasts.
					Alexander N. Malyavko1*, Olga A. Petrova1, Maria I. Zvereva1, Olga A. Dontsova2,1,3
					1Faculty of Chemistry and Belozersky Institute of Physico-Chemical Biology, Lomonosov Moscow State University, Moscow, 119992, Russia.
					2Center of Life Sciences, Skolkovo Institute of Science and Technology, Moscow, 143026, Russia
					3Shemyakin-Ovchinnikov Institute of Bioorganic Chemistry of the Russian Academy of Sciences, Moscow, 117997, Russia

## Sheet: Suppl. Table S1
Supplementary Table S1. H. polymorpha strains used in this study.
Strain name	Genotype	Reference
DL1-L	DL-1 (ATCC 26012) leu2	46
DLdaduA	DL-1 (ATCC 26012) leu2 ∆ade2 ∆ura3::ADE2	49
A1-465	DL-1 (ATCC 26012) leu2 ∆ade2 ∆ura3::ADE2 Rap1A∆466-613-3HA::HpURA3	This study
B-HA	DL-1 (ATCC 26012) leu2 ∆ade2 ∆ura3::ADE2 Rap1B-3HA::HpURA3	This study
B1-552	DL-1 (ATCC 26012) leu2 ∆ade2 ∆ura3::ADE2 Rap1B∆553-576-3HA::HpURA3	This study
B1-526	DL-1 (ATCC 26012) leu2 ∆ade2 ∆ura3::ADE2 Rap1B∆527-576-3HA::HpURA3	This study
B1-526∆HpTER	DL-1 (ATCC 26012) leu2 ∆ade2 ∆ura3::ADE2 Rap1B∆527-576-3HA::HpURA3 ∆HpTER::HpLEU2	This study
B1-526(LEU)	DL-1 (ATCC 26012) leu2 ∆ade2 ∆ura3::ADE2 Rap1B∆527-576-3HA::HpLEU2	This study
B1-526∆rad52	DL-1 (ATCC 26012) leu2 ∆ade2 ∆ura3::ADE2 Rap1B∆527-576-3HA::HpLEU2 ∆rad52::HpURA3	This study
1B	CBS4732 (ATCC 34438) leu2 ade2	47
1B27	CBS4732 (ATCC 34438) leu2 ade2 ura3::ADE2	48
RAP1A+/-	CBS4732 (ATCC 34438) leu2/leu2 ade2/ade2 URA3/ura3::ADE2 RAP1A/rap1A::HpLEU2	This study
RAP1B+/-	CBS4732 (ATCC 34438) leu2/leu2 ade2/ade2 URA3/ura3::ADE2 RAP1B/rap1B::HpLEU2	This study

## Sheet: Suppl. Table S2
Supplementary Table S2. List of PCR products for construction of H. polymorpha Dl-1 strains.
PCR product #	Product description	Primer sequence
1	URA3 gene	F: 5’-AAAAGATCTAGAGCTAAGTTTGTTGGAG-3’
		R: 5’‑ AAAGAATTCGAGCTCGTTTAAACTACAACGAAGCACATCAACTGG‑3’
2	5’ part of the cassette for A1-465 strain	F: 5’-AAAAGTCGACCGAAGAGGACTACGAGCTATG-3’
		R: 5’-AAACCCGGGATCGTCGTTCAGAGCCTTGATCTC-3’
3	3’ part of the cassette for A1-465 strain	F: 5’-AAAAGTTTAAACAATCCGTGAGTTTGGAGCATCCAC-3’
		R: 5’-AAATCGATCGAGGCTTTGGTGTTGGTGTC-3’
4	5’ part of the cassette for B‑HA strain	F: 5’-ATTTGTCGACGAACCTACGACGTAC-3’
		R: 5’-AAACCCGGGCTGTTTTATCTTGCGCATATTCTCCAG-3’
5	3’ part of the cassette for B‑HA, B1-552 and B1-526 strains	F: 5’-AAAAGTTTAAACTCGTTCGTCCTCGTCTAGGTC-3’
		R: 5’-AAATCGATGAATCCGCTTTCTCGCTGCTAC-3’
6	5’ part of the cassette for B1-552 strain	F: 5’-AAATCTAGAATGACCAATATCAGCAGTCCTGCC-3’
		R: 5’-AAACCCGGGGTTAAGATGGCTGTCGTTTTTACCC -3’
7	5’ part of the cassette for B1-526 strain	F: 5’-AAATCTAGAATGACCAATATCAGCAGTCCTGCC-3’
		R: 5’-AAACCCGGGTTTACCGTTGGTGTCGAGATAGTTC-3’
8	LEU2 gene from pCHLX plasmid	F: 5’-AAAAGATCTCCACCGCGGTGGC-3’
		R: 5’-CGGGGGATCCTACTTTTTTTTCTCC-3’
9	genomic region with RAD52 gene	F: 5’-CGACCAGATGATACCATATGTCAGC-3’
		R: 5’-CCACACTTAGTCAATTAAAGCTGG-3’
10	RAP1A gene (with flanking regions) from H. polymorpha CBS4732	F: 5'-AACCGCGGCCATTTGGACGTTGACGACCTG-3'
		R: 5'-AAGAATTCGAGGCTTTGGTGTTGGTGTC-3'
11	RAP1B gene (with flanking regions) from H. polymorpha CBS4732	F: 5'-AACCGCGGCCTCAATTTCCTGCTCAATGC-3'
		R: 5'-AAGAATTCGAATCCGCTTTCTGGCTGCTAC-3'

## Sheet: Suppl. Table S3
Supplementary Table S3. Oligonucleotides used in qChIP and DNA binding assays.
	sequence (5' - 3')
TELf	GCTAGGGAGGTGTGGGTAGTGG	ChIP primers for subtelomere region of the right end of the chromosome VII (“TEL”)
TELr	CGCCTGCCCCTACATTACTTTC	ChIP primers for subtelomere region of the right end of the chromosome VII (“TEL”)
ALA1f	GGGTTCCACCACAGAACTCAAC	Control ChIP primers for internal ALA1 (XP_013932997) locus of chromosome VII (approx. 100 kb away from the right chromosomal end)
ALA1r	TTCGGAGAGACCTACCCAGACC	Control ChIP primers for internal ALA1 (XP_013932997) locus of chromosome VII (approx. 100 kb away from the right chromosomal end)
FAM-HANPO2s	FAM-GGGTGGCGGGGTGGCG
FAM-HANPO2as	CGCCACCCCGCCACCC
TEL1r	CTGAAACCAACTCTGCCGCTTC
1s	GTAGGGGCAGGCGGTGTAGGGATGCGGCAG
1as	CTGCCGCATCCCTACACCGCCTGCCCCTAC
2s	GTAGGGATGCGGCAGGGAGCGGCAGGAAGC
2as	GCTTCCTGCCGCTCCCTGCCGCATCCCTAC
3s	GGCAGGGAGCGGCAGGAAGCGGCAGAGTTGGTTTCAG
3as	CTGAAACCAACTCTGCCGCTTCCTGCCGCTCCCTGCC
4s	CGGTGTAGGGATGCG
4as	CGCATCCCTACACCG
5s	GGCGGTGTAGGGATGCGGC
5as	GCCGCATCCCTACACCGCC
VIIrAbss	GGCAGGCGGTGTAGGGATGCGGC
VIIrAbsas	GCCGCATCCCTACACCGCCTGCC
bio-linker	biotin-GGAGCAGGAGGACGTAGAGG
HANPO2s	GGGTGGCGGGGTGGCG
HANPO2asSPR	CGCCACCCCGCCACCCcctctacgtcctcctgctcc
HANPO4s	GGGTGGCGGGGTGGCGGGGTGGCGGGGTGGCG
HANPO4asSPR	CGCCACCCCGCCACCCCGCCACCCCGCCACCCcctctacgtcctcctgctcc
PICKUs	TGAACTAGGAGCGAGGTGTGTTAC
PICKUasSPR	GTAACACACCTCGCTCCTAGTTCAcctctacgtcctcctgctcc
CANARs	GGTGTTGGGTGTTGGGTGTTGGG
CANARasSPR	CCCAACACCCAACACCCAACACCcctctacgtcctcctgctcc
VIIrAbss	GGCAGGCGGTGTAGGGATGCGGC
VIIrAbsasSPR	GCCGCATCCCTACACCGCCTGCCcctctacgtcctcctgctcc
CANALs	ACTTCTTGGTGTACGGATGTCTA
CANALasSPR	TAGACATCCGTACACCAAGAAGTcctctacgtcctcctgctcc
SACCEs	GTGTGTGGGTGTGTGGGTGTGTG
SACCEasSPR	CACACACCCACACACCCACACACcctctacgtcctcctgctcc
rnd1s	ACGACTCACTGTAGATACGACTCACTGTAGAT
rnd1asSPR	ATCTACAGTGAGTCGTATCTACAGTGAGTCGTcctctacgtcctcctgctcc
rnd1as	ATCTACAGTGAGTCGTATCTACAGTGAGTCGT
rnd2s	AAATCTAGACATGAAAAAAAAAATGTTAGTAATCGAAATCTC
rnd2as	GAGATTTCGATTACTAACATTTTTTTTTTCATGTCTAGATTT
PACTAs	TGTGAGTGGTGTGAGTGGTGTGAGTGG
PACTAas	CCACTCACACCACTCACACCACTCACA
PICPAs	GGATGCTGGATGCTGGATGCTGGATGCT
PICPAas	AGCATCCAGCATCCAGCATCCAGCATCC
PICMEs	TAGAACTAGGTGTGCGGGGTATAATAG
PICMEas	CTATTATACCCCGCACACCTAGTTCTA
PICKUas	GTAACACACCTCGCTCCTAGTTCA
DEKBRs	GGATTGGTGGATTGGTGGATTGGT
DEKBRas	ACCAATCCACCAATCCACCAATCC
CANARas	CCCAACACCCAACACCCAACACC
HANPO4as	CGCCACCCCGCCACCCCGCCACCCCGCCACCC
CANALas	TAGACATCCGTACACCAAGAAGT
CANMAs	CTCGCTTGGTGTACGGATGCAGA
CANMAas	TCTGCATCCGTACACCAAGCGAG
DEBHAs	GTGTTGAGGTGTAGGGATGTTGA
DEBHAas	TCAACATCCCTACACCTCAACAC
SACCEas	CACACACCCACACACCCACACAC
RPS14s	GTGTTCAGGTGTGAGGTGTGTTT
RPS14asSPR	AAACACACCTCACACCTGAACACcctctacgtcctcctgctcc
RPS16	CAAACCCCGTGTAAGGGTGCCTA
RPS16asSPR	TAGGCACCCTTACACGGGGTTTGcctctacgtcctcctgctcc
RPS0as	AGAGGGCTGTGCACGGATGCTAT
RPS0aasSPR	ATAGCATCCGTGCACAGCCCTCTcctctacgtcctcctgctcc
RPL5s	CTTGTGTGGTGCAGGGGTGGCAG
RPL5asSPR	CTGCCACCCCTGCACCACACAAGcctctacgtcctcctgctcc
RPL36s	GGACAGTGGTGTAGGGGGTAGAG
RPL36asSPR	CTCTACCCCCTACACCACTGTCCcctctacgtcctcctgctcc
RPS0bs	ATTTCTTGGTGCGAGGGGGCTCT
RPS0basSPR	AGAGCCCCCTCGCACCAAGAAATcctctacgtcctcctgctcc
RPS22bs	AATGTTCGGTTCGAGGAGTTCTT
RPS22basSPR	AAGAACTCCTCGAACCGAACATTcctctacgtcctcctgctcc
RPS2f	CGTCGGAATGTTACGTGGAAAGCC	primer for ChIP (gene: HPODL_05028)
RPS2r	CTCGACCTGAGGGTCCACTCC	primer for ChIP (gene: HPODL_05028)
RPS16f	AACGGACTTGGTAGGCTGGGT	primer for ChIP (gene: HPODL_04291)
RPS16r	AAACCCCGTGTAAGGGTGCCT	primer for ChIP (gene: HPODL_04291)
RPL5f	ATTGCCCAGTGGTTGCGATGC	primer for ChIP (gene: HPODL_00846)
RPL5r	TTCAGTTGTGAGTGGCCGGGT	primer for ChIP (gene: HPODL_00846)
RPS14f	TGGCTATAGTGACGGGGAGGTG	primer for ChIP (gene: HPODL_01191)
RPS14r	AATTTTCATTCGCGAGGTGGTG	primer for ChIP (gene: HPODL_01191)
RPS19f	AAGAATTGGGCGTATGCGTTGA	primer for ChIP (gene: HPODL_04662)
RPS19r	GCACCAACGTCACACCTCATATTC	primer for ChIP (gene: HPODL_04662)
RPS22f	ACTCTGAGCACCACTGCTGAACT	primer for ChIP (gene: HPODL_01192)
RPS22r	CGATGAGCACAGAGCATCCGC	primer for ChIP (gene: HPODL_01192)
RPS0f	ATCCGTGCACAGCCCTCTCAG	primer for ChIP (gene: HPODL_04762)
RPS0r	TGCGGTCCAAGGAGTGTGCAA	primer for ChIP (gene: HPODL_04762)

## Sheet: Suppl. Table S4
Supplementary Table S4. Kinetic values of the interaction of the DNA oligonucleotides with HpRap1 paralogues
		Rap1A						Rap1B
oligonucleotide	sequence 5'-3' (only sense strand is shown)	ka, M-1s-1	kd, s-1	Kdapp, nM	Kdapp(eq), nM	performance in competition assay	ka, M-1s-1	kd, s-1	Kdapp, nM	Kdapp(eq), nM	performance in competition assay
VIIrAbs	GGCAGGCGGTGTAGGGATGCGGC	(3.1±2.2) x 107	(7.6±1.9) x 10-3	0.28±0.09	nd	+++	(1.0±0.0) x 108	6.4±0,2	64±2	65±2	-
CANAL	ACTTCTTGGTGTACGGATGTCTA	(3.0±1.6) x 107	(1.3±0.2) x 10-3	0.050±0.014	nd	+++	(6.8±2.9) x 107	(6.1±2.5) x 10-1	9.1±0.7	9.1±0.7	+
CANMA	CTCGCTTGGTGTACGGATGCAGA	nd	nd	nd	nd	+++	nd	nd	nd	nd	+
DEBHA	GTGTTGAGGTGTAGGGATGTTGA	nd	nd	nd	nd	+++	nd	nd	nd	nd	+
SACCE	GTGTGTGGGTGTGTGGGTGTGTG	(1.0±0.0) x 108	3.9±1.5	39±15	38±15	+	(7.1±2.7) x 107	(2.5±0.8) x 10-1	3.6±0.4	3.7±0.4	++
HANPO2	GGGTGGCGGGGTGGCG	NB	NB	NB	NB	nd	(7.7±3.5) x 107	(8.7±3.5) x 10-1	12±1	11±1	nd
HANPO4	GGGTGGCGGGGTGGCGGGGTGGCGGGGTGGCG	NB	NB	NB	NB	-	(6.4±3.9) x 107	(7.3±4.1) x 10-1	12±3	13±3	+
PICKU	TGAACTAGGAGCGAGGTGTGTTAC	NB	NB	NB	NB	-	(9.1±0.9) x 107	(2.4±0.4) x 10-2	0.27±0.08	nd	+++
CANAR	GGTGTTGGGTGTTGGGTGTTGGG	NB	NB	NB	NB	-	(8.4±2.1) x 107	(2.6±0.8) x 10-1	3.1±0.4	3.0±0.4	++
PACTA	TGTGAGTGGTGTGAGTGGTGTGAGTGG	nd	nd	nd	nd	-	nd	nd	nd	nd	+
PICPA	GGATGCTGGATGCTGGATGCTGGATGCT	nd	nd	nd	nd	-	nd	nd	nd	nd	-
PICME	TAGAACTAGGTGTGCGGGGTATAATAG	nd	nd	nd	nd	-	nd	nd	nd	nd	++
DEKBR	GGATTGGTGGATTGGTGGATTGGT	nd	nd	nd	nd	-	nd	nd	nd	nd	-
RPS16	CAAACCCCGTGTAAGGGTGCCTA	(3.7±1.4) x 107	(1.8±0.5) x 10-2	0.50±0.08	nd	nd	NB	NB	NB	NB	nd
RPS0a	AGAGGGCTGTGCACGGATGCTAT	(1.0±0.0) x 108	1.0±0.4	10±4	12±3	nd	NB	NB	NB	NB	nd
RPL5a	CTTGTGTGGTGCAGGGGTGGCAG	(5.5±2.8) x 107	(7.3±2.8) x 10-2	1.4±0.3	1.8±0.5	nd	(1.0±0.0) x 108	(2.0±0.0) x 10-1	2.0±0.0	1.9±0.1	nd
RPS14	GTGTTCAGGTGTGAGGTGTGTTT	NB	NB	NB	NB	nd	(9.3±1.0) x 107	(4.4±0.3) x 10-3	0.048±0.007	nd	nd
RPS0b	ATTTCTTGGTGCGAGGGGGCTCT	NB	NB	NB	NB	nd	(9.7±0.4) x 107	(1.4±0.3) x 10-1	1.5±0.4	1.7±0.2	nd
RPL36b	GGACAGTGGTGTAGGGGGTAGAG	NB	NB	NB	NB	nd	(8.4±1.9) x 107	(2.1±0.4) x 10-1	2.5±0.2	2.4±0.2	nd
RPS22b	AATGTTCGGTTCGAGGAGTTCTT	NB	NB	NB	NB	nd	(9.2±1.5) x 107	(2.6±0.5) x 10-1	2.8±0.6	3.0±0.5	nd
rnd1	ACGACTCACTGTAGATACGACTCACTGTAGAT	NB	NB	NB	NB	-	NB	NB	NB	NB	-
rnd2	AAATCTAGACATGAAAAAAAAAATGTTAGTAATCGAAATCTC	nd	nd	nd	nd	-	nd	nd	nd	nd	-
Kdapp were calculated from ka and kd values
Kdapp(eq) were derived from equilibrium analysis (when applicable)
"NB" - no binding
"nd" - not determined

## Sheet: Suppl. Table S5
Supplementary Table S5. Analysis of telomere repeats from seven species from the "methylotrops" clade.
P. tannophilus	telomere repeat	amount	% of total
major variant	GGTGTGAGT	59	92.1875
var1	GGCGTGAGT	1	1.5625
var2	GGTGGTGAGT	1	1.5625
var3	GGTGTGAGA	2	3.125
var4	GGTGTGAGAGT	1	1.5625
total		64	100
P. pastoris
major variant	GGATGCT	77	93.9024
var1	GGGATGCT	5	6.09756
total		82	100
C. boidinii
major variant	GGGTGTG	24	85.7143
var1	GTGTG	1	3.57143
var2	GGTGTGG	1	3.57143
var3	GGTGTG	1	3.57143
var4	GGGTATG	1	3.57143
total		28	100
P. membranifaciens
major variant	AGGTGTGCGGGGTATAATAGAACT	19	90.4762
var1	AGGTGTGCGGGGTATAGAACT	2	9.52381
total		21	100
P. kudriavzevii
major variant	AGGAGCGAGGTGTGTTACAATATGAACT	29	74.359
var1	AGACGAGGTGTTACAATATGAACT	1	2.5641
var2	AGGAGCGAGGTGTGTTAGAACT	1	2.5641
var3	AGGAGCGAGGTGTGTTACAATGAACT	1	2.5641
var4	AGGAGCGAGGTGTGTTAATATGAACT	1	2.5641
var5	AGGAGCGAGGTGTTACAATATGAACT	1	2.5641
var6	AGGAGCGAGGTGTGTGTTACAATATGAACT	1	2.5641
var7	AGGAGCGAGGTGTGTTACAATATGAAATATGAACT	1	2.5641
var8	AGGAGCGAGGTGTGTTTACAATATGAACT	2	5.12821
var9	AGGAGCGAGGGTGTGTGTTACAATATGAACT	1	2.5641
total		39	100
D. bruxellensis
major variant	GGTGGATT	33	100
total		33	100
C. arabinofermentans
major variant	GGGTGTT	22	78.5714
var1	GGGTGTTG	3	10.7143
var2	GGTGTT	1	3.57143
var3	GGGTTGGTGGTGTT	1	3.57143
var4	GGGTTGTTGGTGTT	1	3.57143
total		28	100

## Sheet: Suppl. Table S6
Supplementary Table S6. Motifs discovered by MEME
********************************************************************************
MEME - Motif discovery tool
********************************************************************************
MEME version 5.0.1 (Release date: Thu Jun 21 11:55:30 2018 -0700)
For further information on how to interpret these results or to get
a copy of the MEME software please access http://meme-suite.org .
This file may be used as input to the MAST algorithm for searching
sequence databases for matches to groups of motifs. MAST is available
for interactive use and downloading at http://meme-suite.org .
********************************************************************************
********************************************************************************
REFERENCE
********************************************************************************
If you use this program in your research	please cite:
Timothy L. Bailey and Charles Elkan
Fitting a mixture model by expectation maximization to discover motifs in biopolymers	Proceedings of the Second International
Conference on Intelligent Systems for Molecular Biology	pp. 28-36
AAAI Press	Menlo Park	California	1994.
********************************************************************************
********************************************************************************
TRAINING SET
********************************************************************************
PRIMARY SEQUENCES= HANPODL1_73_RPG_800.fasta
CONTROL SEQUENCES= --none--
ALPHABET= ACGT
Sequence name Weight Length Sequence name Weight Length
------------- ------ ------ ------------- ------ ------
HPODL_04762 1.0000 800 HPODL_01594 1.0000 800
HPODL_03676 1.0000 800 HPODL_05150 1.0000 800
HPODL_02923 1.0000 800 HPODL_03725 1.0000 800
HPODL_04292 1.0000 800 HPODL_01265 1.0000 800
HPODL_02705 1.0000 800 HPODL_00942 1.0000 800
HPODL_02340 1.0000 800 HPODL_01435 1.0000 800
HPODL_02119 1.0000 800 HPODL_04632 1.0000 800
HPODL_00627 1.0000 800 HPODL_00492 1.0000 800
HPODL_05146 1.0000 800 HPODL_02512 1.0000 800
HPODL_03855 1.0000 800 HPODL_01290 1.0000 800
HPODL_00038 1.0000 800 HPODL_04228 1.0000 800
HPODL_02543 1.0000 800 HPODL_03710 1.0000 800
HPODL_00252 1.0000 800 HPODL_04944 1.0000 800
HPODL_03222 1.0000 800 HPODL_04293 1.0000 800
HPODL_00785 1.0000 800 HPODL_05028 1.0000 800
HPODL_00310 1.0000 800 HPODL_02546 1.0000 800
HPODL_04370 1.0000 800 HPODL_00236 1.0000 800
HPODL_01051 1.0000 800 HPODL_01560 1.0000 800
HPODL_03364 1.0000 800 HPODL_04341 1.0000 800
HPODL_01191 1.0000 800 HPODL_04105 1.0000 800
HPODL_01192 1.0000 800 HPODL_02595 1.0000 800
HPODL_02675 1.0000 800 HPODL_04291 1.0000 800
HPODL_01519 1.0000 800 HPODL_03932 1.0000 800
HPODL_05126 1.0000 800 HPODL_05221 1.0000 800
HPODL_02805 1.0000 800 HPODL_01524 1.0000 800
HPODL_03353 1.0000 800 HPODL_00846 1.0000 800
HPODL_00596 1.0000 800 HPODL_04435 1.0000 800
HPODL_00277 1.0000 800 HPODL_04662 1.0000 800
HPODL_00790 1.0000 800 HPODL_00752 1.0000 800
HPODL_05214 1.0000 800 HPODL_01655 1.0000 800
HPODL_02646 1.0000 800 HPODL_01195 1.0000 800
HPODL_02367 1.0000 800 HPODL_02110 1.0000 800
HPODL_05346 1.0000 800 HPODL_03991 1.0000 800
HPODL_05239 1.0000 800 HPODL_01021 1.0000 800
HPODL_04663 1.0000 800 HPODL_03482 1.0000 800
HPODL_04745 1.0000 800 HPODL_00117 1.0000 800
HPODL_01852 1.0000 800
********************************************************************************
********************************************************************************
COMMAND LINE SUMMARY
********************************************************************************
This information can also be useful in the event you wish to report a
problem with the MEME software.
command: meme HANPODL1_73_RPG_800.fasta -dna -oc . -nostatus -time 18000 -mod anr -nmotifs 10 -minw 10 -maxw 15 -objfun classic -revcomp -markov_order 2
model: mod= anr nmotifs= 10 evt= inf
objective function: em= E-value of product of p-values
starts= E-value of product of p-values
strands: + -
width: minw= 10 maxw= 15
nsites: minsites= 2 maxsites= 365 wnsites= 0.8
theta: spmap= uni spfuzz= 0.5
em: prior= dirichlet b= 0.01 maxiter= 50
distance= 1e-05
trim: wg= 11 ws= 1 endgaps= yes
data: n= 58400 N= 73
sample: seed= 0 hsfrac= 0
searchsize= 58400 norand= no csites= 1000
Letter frequencies in dataset:
A 0.266 C 0.234 G 0.234 T 0.266
Background letter frequencies (from file dataset with add-one prior applied):
A 0.266 C 0.234 G 0.234 T 0.266
Background model order: 2
********************************************************************************
********************************************************************************
MOTIF AAATTTTTCA MEME-1 width = 10 sites = 130 llr = 1262 E-value = 1.4e-080
********************************************************************************
--------------------------------------------------------------------------------
Motif AAATTTTTCA MEME-1 Description
--------------------------------------------------------------------------------
Simplified A 7873::::19
pos.-specific C 1:::::::9:
probability G 111:::::::
matrix T 1127aaaa:1
bits 2.1
1.9 ****
1.7 *****
1.5 *****
Relative 1.3 ******
Entropy 1.0 * *******
(14.0 bits) 0.8 *********
0.6 **********
0.4 **********
0.2 **********
0.0 ----------
Multilevel AAATTTTTCA
consensus TA
sequence
--------------------------------------------------------------------------------
--------------------------------------------------------------------------------
Motif AAATTTTTCA MEME-1 sites sorted by position p-value
--------------------------------------------------------------------------------
Sequence name Strand Start P-value Site
------------- ------ ----- --------- ----------
HPODL_01852 - 755 1.56e-06 AATTGTTTTC AAATTTTTCA AAAACTTTGT
HPODL_01021 - 765 1.56e-06 TTTGCCTACA AAATTTTTCA TTATAGGACG
HPODL_05239 + 764 1.56e-06 AAAAGCTCAA AAATTTTTCA CCTAGCCTTT
HPODL_03991 + 721 1.56e-06 AGAGAACACA AAATTTTTCA GTTCAAGAAT
HPODL_05346 - 752 1.56e-06 TACGGATTTA AAATTTTTCA TATCAAAACC
HPODL_02110 - 760 1.56e-06 CCTGGTAAAG AAATTTTTCA CAGGACTGAA
HPODL_01655 - 763 1.56e-06 TTTTTTGTCG AAATTTTTCA AAAGCCAGAC
HPODL_00752 - 777 1.56e-06 GTTGGAAATA AAATTTTTCA GACCTGAAAA
HPODL_00790 + 749 1.56e-06 TAGGGCTAGA AAATTTTTCA AAGTAAAATA
HPODL_00846 - 773 1.56e-06 AGTGGATAAT AAATTTTTCA GACTGAAAAA
HPODL_01524 + 752 1.56e-06 CGGAGCCTCA AAATTTTTCA CTTCGGACCA
HPODL_05126 - 747 1.56e-06 AACGTTTGTA AAATTTTTCA AGGTCCTAGT
HPODL_04291 + 743 1.56e-06 AGGGTGCCTA AAATTTTTCA CACACAAAAG
HPODL_01192 - 769 1.56e-06 ATAGATTTGT AAATTTTTCA AATCTGAAGA
HPODL_01191 - 35 1.56e-06 ATAGATTTGT AAATTTTTCA AATCTGAAGA
HPODL_04341 - 756 1.56e-06 GTTGATACAA AAATTTTTCA TCCATCCGCA
HPODL_03364 - 182 1.56e-06 CCTCGACCAT AAATTTTTCA GCGCGCAAGA
HPODL_04944 + 768 1.56e-06 CGTTTTTTTC AAATTTTTCA TTTTATTTTA
HPODL_04944 + 747 1.56e-06 CATCCCAGCT AAATTTTTCA TCGTTTTTTT
HPODL_02543 + 756 1.56e-06 TTGAATTCAT AAATTTTTCA GTCTCAAAAA
HPODL_01290 + 627 1.56e-06 ATTTTTCATT AAATTTTTCA TATTTTATTT
HPODL_01435 + 754 1.56e-06 TTTTTCACCA AAATTTTTCA ACTTCAATAA
HPODL_02340 - 766 1.56e-06 TTTTCAGCTA AAATTTTTCA AATATATGAG
HPODL_00942 + 706 1.56e-06 CCCTATATCA AAATTTTTCA CAAAAAATAT
HPODL_04292 - 652 1.56e-06 AGGGTGCCTA AAATTTTTCA CACACAAAAG
HPODL_02923 + 769 1.56e-06 TTTTTTTATT AAATTTTTCA CCCGAACAAA
HPODL_05150 - 756 1.56e-06 AGTTGAGACA AAATTTTTCA ACTAATTGCA
HPODL_01594 - 753 1.56e-06 TTTTCACGAT AAATTTTTCA TAAATGCGAG
HPODL_01195 - 640 3.12e-06 TTTCTCAAGG AAAATTTTCA AAGATTTGGT
HPODL_05214 + 757 3.12e-06 ATACTTCCAA AAAATTTTCA CTTGATTTTT
HPODL_03353 - 775 3.12e-06 ATAAGAGAAA AAAATTTTCA CCCCAATATT
HPODL_04291 + 641 3.12e-06 GCTTCACAGG AAAATTTTCA AATCTCTCAA
HPODL_02595 + 759 3.12e-06 CACGTATATT AAAATTTTCA AACTTTTCAA
HPODL_01191 - 753 3.12e-06 TTCCACACCT AAAATTTTCA TTCGCGAGGT
HPODL_01051 + 761 3.12e-06 TTTCACAATT AAAATTTTCA AAGTTTATTG
HPODL_04944 - 647 3.12e-06 AATTGTACAA AAAATTTTCA CGATCTCTAT
HPODL_00252 + 766 3.12e-06 TGCGGATTTG AAAATTTTCA AGCGTGAAAA
HPODL_03710 + 647 3.12e-06 ACCGCACTGG AAAATTTTCA GGACCCGCAC
HPODL_00038 - 756 3.12e-06 AATTTCTGTG AAAATTTTCA TATTCAGTAC
HPODL_02512 - 770 3.12e-06 TGAAATGTAT AAAATTTTCA GCTTGAAAAA
HPODL_01265 + 716 3.12e-06 AGTGGTTCTG AAAATTTTCA CGCAGCAGCC
HPODL_04292 - 754 3.12e-06 GCTTCACAGG AAAATTTTCA AATCTCTCAA
HPODL_03725 - 769 3.12e-06 AAGTTTATAT AAAATTTTCA ATTTTTGTTC
HPODL_00117 + 737 4.68e-06 TATTTTTATT AATTTTTTCA CAGCTGCTAG
HPODL_03482 + 765 4.68e-06 TATTTGAATC AATTTTTTCA CTCTGAATTT
HPODL_02512 + 757 4.68e-06 TGAAAATATT AATTTTTTCA AGCTGAAAAT
HPODL_04762 - 740 4.68e-06 GGTTTTTAAA AATTTTTTCA AAATGAAAAA
HPODL_01519 - 763 6.24e-06 ATGAAGATCG ATATTTTTCA AAGTTTTTTT
HPODL_04105 - 755 6.24e-06 AAATGTTTTA ATATTTTTCA CTCGCAAAAT
HPODL_02340 - 780 6.24e-06 TTTGTTAAAG ATATTTTTCA GCTAAAATTT
HPODL_01594 - 767 6.24e-06 GTTTTTCAAA ATATTTTTCA CGATAAATTT
HPODL_04745 - 739 7.80e-06 AATCAATCTA TAATTTTTCA TCCAAAGAAA
HPODL_04435 - 769 7.80e-06 TTATGGTAAA TAATTTTTCA ATATTTTATT
HPODL_02805 + 766 7.80e-06 CCTTTTAAAA TAATTTTTCA CGAAAATATT
HPODL_05146 + 708 7.80e-06 GTCACGTGCA TAATTTTTCA ATCCCCAATT
HPODL_02512 - 747 9.36e-06 TGAAAAAATT AATATTTTCA AGGGCCGCCA
HPODL_04745 - 82 1.21e-05 ATTTGACCCC AGATTTTTCA CTAAGTTCTG
HPODL_04662 - 718 1.21e-05 TGCGAGGTGT AGATTTTTCA GGTGTGAAAA
HPODL_03353 + 723 1.21e-05 ATAAAATGGT GAATTTTTCA AAGAGGAGGG
HPODL_05221 - 716 1.21e-05 CAGAGTGCAA AGATTTTTCA TATACTTTTA
HPODL_04370 - 761 1.21e-05 TTTTTTGCCT GAATTTTTCA AAAACTGCAA
HPODL_03710 + 755 1.21e-05 CAGAGTGCAA AGATTTTTCA TATACTTTTA
HPODL_01290 + 615 1.21e-05 CACCTGCGAC GAATTTTTCA TTAAATTTTT
HPODL_04762 + 727 1.21e-05 CCCTAGTGGT GAATTTTTCA TTTTGAAAAA
HPODL_03991 + 695 1.64e-05 AAGCGGGCTA AAATTTTTCT GAGGGTAGAG
HPODL_00596 - 731 1.64e-05 TTTTGAAGTA CAATTTTTCA CTCGAGCTTT
HPODL_05126 + 632 1.64e-05 TCGCAGTCAC AAATTTTTCT CTGTCAACAC
HPODL_00252 - 780 1.64e-05 GTTGATTGGA AAGTTTTTCA CGCTTGAAAA
HPODL_01290 + 456 1.64e-05 GCAGGTTTGA CAATTTTTCA GAGAAAACAG
HPODL_00492 + 699 1.64e-05 CAGGGTTTAC AAGTTTTTCA CGCTTGTTTT
HPODL_04632 + 763 1.64e-05 AATTTTTGTA AAGTTTTTCA GACGAAAAAA
HPODL_02119 - 773 1.64e-05 ATTAAAGTTA CAATTTTTCA TGGACTAAAA
HPODL_01265 + 756 1.64e-05 GACTTGGTTT AAATTTTTCT ACACTATTGA
HPODL_02705 + 721 1.95e-05 TGAGCTAGAA TAAATTTTCA TCTTACTATT
HPODL_01524 - 703 2.42e-05 AGAAGATTGT ATTTTTTTCA CAGTCACAAG
HPODL_02805 - 192 2.42e-05 AAGGTCTCTA ATTTTTTTCA GCTGATACTT
HPODL_02675 + 478 2.42e-05 CTCGTCGAAA ATTTTTTTCA ACATCTTCCA
HPODL_03364 - 746 2.42e-05 TTTCTTTGAC AAATTTTTCC AAGAACAGTT
HPODL_01051 - 729 2.42e-05 CCGGCTGGGT ATTTTTTTCA CGGAGAGGGT
HPODL_05028 + 696 2.42e-05 CTCCGGTGCA ATTTTTTTCA GCTTTTCATC
HPODL_03725 - 591 2.42e-05 GCACCCCAAA ATTTTTTTCA AATAAATTTT
HPODL_03991 + 736 2.85e-05 TTTCAGTTCA AGAATTTTCA CTTCCTAGCT
HPODL_00790 - 117 2.85e-05 CTGCAAGATG TATTTTTTCA GATAATTCAC
HPODL_03932 - 698 2.85e-05 GTCAGTAAAA TATTTTTTCA GCTCGCACAA
HPODL_05214 + 770 3.13e-05 ATTTTCACTT GATTTTTTCA TCTTCGTATT
HPODL_05214 + 322 3.13e-05 GTTGAAGACC GATTTTTTCA TCGGATTTGC
HPODL_00790 - 21 3.13e-05 CACATTGAGC AGTTTTTTCA GGCCCTTTCC
HPODL_00846 + 760 3.13e-05 TTTTTTTCCA AGTTTTTTCA GTCTGAAAAA
HPODL_04228 + 730 3.13e-05 CGACGACCAT GATTTTTTCA CAGTCACAGT
HPODL_04662 - 762 3.56e-05 AGAGTTTGAG AAAATTTTCT AATGAATATG
HPODL_00236 - 768 3.56e-05 GATAGAGTTG CAAATTTTCA GAAAAATTAT
HPODL_00252 - 703 3.56e-05 GCGCACGCTA AAAATTTTCT TATCCCTGGA
HPODL_04228 - 497 3.56e-05 TTTCTAGAGA AAGATTTTCA AACAATGGTC
HPODL_04745 - 684 3.85e-05 CAACCAGTGA CATTTTTTCA ACGATTTGAC
HPODL_01192 - 159 3.85e-05 GACTCTAGCT AATTTTTTCT TAACTTACTT
HPODL_03364 - 761 3.85e-05 GTTAAAGGTG AATTTTTTCT TTGACAAATT
HPODL_02546 - 707 3.85e-05 GCAGTCACAA AATTTTTTCT GTTCCGGCCC
HPODL_00277 - 569 4.01e-05 AAAAAAATTA TTATTTTTCA TATCTATAAT
HPODL_02546 - 754 4.01e-05 TTTTTTATCT TTATTTTTCA TCCTACAAAA
HPODL_03855 + 782 4.01e-05 ATCCATTTTT TTATTTTTCA CTAACCAAC
HPODL_02367 - 164 4.62e-05 GTTGATAAGA AAACTTTTCA GACGTCGCCA
HPODL_01655 - 686 4.62e-05 ATCACGTGAC AAAATTTTCC TCCACCTCGC
HPODL_00277 + 712 4.62e-05 AAACCACATA AAAATTTTAA CACCCTGAAA
HPODL_01192 + 21 4.62e-05 AAGAAGACCC AAAATTTTAA GTCATCGCAA
HPODL_01560 - 739 4.62e-05 TATCCAAAGT AAAATTTTCC TTGCACGGCC
HPODL_02119 - 756 4.62e-05 TCATGGACTA AAAATTTTAA TTATAAAAAA
HPODL_03725 + 573 4.62e-05 CTAGATATGT AAAATTTTAA AATTTATTTG
HPODL_03991 - 252 4.91e-05 GGAGATAGTT GTATTTTTCA GTGCCCTGCT
HPODL_01290 + 340 4.91e-05 CCACGTAAAA TATATTTTCA CCCGGTGTAG
HPODL_02595 - 707 5.36e-05 ATGGAGCTTT AATTTTTTAA TAGCCGGAGA
HPODL_04341 + 703 5.36e-05 AGAAGTCACA TGATTTTTCA TTGCCCGTGC
HPODL_00627 - 713 5.36e-05 CACTCCGCCA AATTTTTTCC GCGACTTCTG
HPODL_01560 + 719 6.34e-05 TGACCGCCCC GGATTTTTCA GGCCGTGCAA
HPODL_05146 - 742 6.34e-05 CAGAGAGAAA ATGTTTTTCA AAAAATTAGC
HPODL_05150 + 721 6.64e-05 AACAGTCACA TAATTTTTCT GCAGGTTCAC
HPODL_00310 + 769 6.93e-05 TTTTTTTCAC CATATTTTCA ACTTTGAACG
HPODL_03855 - 657 6.93e-05 CCTAGTTTGA AATATTTTCT GCTTTACATA
HPODL_04435 - 54 7.72e-05 CTTTATTTTC CGATTTTTCA GCTTACCTAA
HPODL_03222 + 733 7.72e-05 TTCAACGTAG TTAATTTTCA ATCTTGTGTA
HPODL_01594 - 779 7.72e-05 TGCGTAAAGA GAGTTTTTCA AAATATTTTT
HPODL_04293 - 727 8.04e-05 AAAAATGCAA ATATTTTTCC TATAATATAC
HPODL_00310 - 747 8.64e-05 GAAAAAAAAA TAATTTTTAA AGGTGCTCGA
HPODL_03482 + 778 9.63e-05 TTTTTCACTC TGAATTTTCA TCATTTTTTA
HPODL_00790 + 785 9.63e-05 TCTCTACGAT AATCTTTTCA CCAACC
HPODL_03710 + 339 9.63e-05 TCAGCTTGTC CAGTTTTTCA GATTCCACTT
HPODL_02705 - 354 9.63e-05 AGAAATTTGG AATATTTTCC CAAGAACGGA
HPODL_03855 - 760 1.03e-04 AAATGGATGA GAATTTTTAA ATATCAAACA
HPODL_04762 - 164 1.12e-04 TATTACATGG AAAATTTACA GGAAAATCGT
HPODL_04745 + 524 1.28e-04 AGATCTAAAC AATTTTTACA TGAATGAATC
HPODL_03991 - 550 1.40e-04 TTGTTGTGGC ATAATTTTAA AAAAAAAGCA
--------------------------------------------------------------------------------
--------------------------------------------------------------------------------
Motif AAATTTTTCA MEME-1 block diagrams
--------------------------------------------------------------------------------
SEQUENCE NAME POSITION P-VALUE MOTIF DIAGRAM
------------- ---------------- -------------
HPODL_01852 1.6e-06 754_[-1]_36
HPODL_01021 1.6e-06 764_[-1]_26
HPODL_05239 1.6e-06 763_[+1]_27
HPODL_03991 0.00014 251_[-1]_288_[-1]_135_[+1]_16_[+1]_
5_[+1]_55
HPODL_05346 1.6e-06 751_[-1]_39
HPODL_02110 1.6e-06 759_[-1]_31
HPODL_01655 4.6e-05 685_[-1]_67_[-1]_28
HPODL_00752 1.6e-06 776_[-1]_14
HPODL_00790 9.6e-05 20_[-1]_86_[-1]_622_[+1]_26_[+1]_6
HPODL_00846 3.1e-05 759_[+1]_3_[-1]_18
HPODL_01524 2.4e-05 702_[-1]_39_[+1]_39
HPODL_05126 1.6e-05 631_[+1]_105_[-1]_44
HPODL_04291 3.1e-06 640_[+1]_92_[+1]_48
HPODL_01192 3.9e-05 20_[+1]_128_[-1]_600_[-1]_22
HPODL_01191 3.1e-06 34_[-1]_708_[-1]_38
HPODL_04341 5.4e-05 702_[+1]_43_[-1]_35
HPODL_03364 3.9e-05 181_[-1]_554_[-1]_5_[-1]_30
HPODL_04944 3.1e-06 646_[-1]_90_[+1]_11_[+1]_23
HPODL_02543 1.6e-06 755_[+1]_35
HPODL_01290 4.9e-05 339_[+1]_106_[+1]_149_[+1]_2_[+1]_164
HPODL_01435 1.6e-06 753_[+1]_37
HPODL_02340 6.2e-06 765_[-1]_4_[-1]_11
HPODL_00942 1.6e-06 705_[+1]_85
HPODL_04292 3.1e-06 651_[-1]_92_[-1]_37
HPODL_02923 1.6e-06 768_[+1]_22
HPODL_05150 6.6e-05 720_[+1]_25_[-1]_35
HPODL_01594 7.7e-05 752_[-1]_4_[-1]_2_[-1]_12
HPODL_01195 3.1e-06 639_[-1]_151
HPODL_05214 3.1e-05 321_[+1]_425_[+1]_3_[+1]_21
HPODL_03353 1.2e-05 722_[+1]_42_[-1]_16
HPODL_02595 5.4e-05 706_[-1]_42_[+1]_32
HPODL_01051 2.4e-05 728_[-1]_22_[+1]_30
HPODL_00252 3.6e-05 702_[-1]_53_[+1]_4_[-1]_11
HPODL_03710 9.6e-05 338_[+1]_298_[+1]_98_[+1]_36
HPODL_00038 3.1e-06 755_[-1]_35
HPODL_02512 9.4e-06 746_[-1]_[+1]_3_[-1]_21
HPODL_01265 1.6e-05 715_[+1]_30_[+1]_35
HPODL_03725 2.4e-05 572_[+1]_8_[-1]_168_[-1]_22
HPODL_00117 4.7e-06 736_[+1]_54
HPODL_03482 9.6e-05 764_[+1]_3_[+1]_13
HPODL_04762 0.00011 163_[-1]_553_[+1]_3_[-1]_51
HPODL_01519 6.2e-06 762_[-1]_28
HPODL_04105 6.2e-06 754_[-1]_36
HPODL_04745 0.00013 81_[-1]_432_[+1]_150_[-1]_45_[-1]_52
HPODL_04435 7.7e-05 53_[-1]_705_[-1]_22
HPODL_02805 2.4e-05 191_[-1]_564_[+1]_25
HPODL_05146 6.3e-05 707_[+1]_24_[-1]_49
HPODL_04662 3.6e-05 717_[-1]_34_[-1]_29
HPODL_05221 1.2e-05 715_[-1]_75
HPODL_04370 1.2e-05 760_[-1]_30
HPODL_00596 1.6e-05 730_[-1]_60
HPODL_00492 1.6e-05 698_[+1]_92
HPODL_04632 1.6e-05 762_[+1]_28
HPODL_02119 4.6e-05 755_[-1]_7_[-1]_18
HPODL_02705 9.6e-05 353_[-1]_357_[+1]_70
HPODL_02675 2.4e-05 477_[+1]_313
HPODL_05028 2.4e-05 695_[+1]_95
HPODL_03932 2.9e-05 697_[-1]_93
HPODL_04228 3.1e-05 496_[-1]_223_[+1]_61
HPODL_00236 3.6e-05 767_[-1]_23
HPODL_02546 3.9e-05 706_[-1]_37_[-1]_37
HPODL_00277 4e-05 568_[-1]_133_[+1]_79
HPODL_03855 6.9e-05 656_[-1]_93_[-1]_12_[+1]_9
HPODL_02367 4.6e-05 163_[-1]_627
HPODL_01560 6.3e-05 718_[+1]_10_[-1]_52
HPODL_00627 5.4e-05 712_[-1]_78
HPODL_00310 6.9e-05 746_[-1]_12_[+1]_22
HPODL_03222 7.7e-05 732_[+1]_58
HPODL_04293 8e-05 726_[-1]_64
--------------------------------------------------------------------------------
--------------------------------------------------------------------------------
Motif AAATTTTTCA MEME-1 in BLOCKS format
--------------------------------------------------------------------------------
BL MOTIF AAATTTTTCA width=10 seqs=130
HPODL_01852 ( 755) AAATTTTTCA 1
HPODL_01021 ( 765) AAATTTTTCA 1
HPODL_05239 ( 764) AAATTTTTCA 1
HPODL_03991 ( 721) AAATTTTTCA 1
HPODL_05346 ( 752) AAATTTTTCA 1
HPODL_02110 ( 760) AAATTTTTCA 1
HPODL_01655 ( 763) AAATTTTTCA 1
HPODL_00752 ( 777) AAATTTTTCA 1
HPODL_00790 ( 749) AAATTTTTCA 1
HPODL_00846 ( 773) AAATTTTTCA 1
HPODL_01524 ( 752) AAATTTTTCA 1
HPODL_05126 ( 747) AAATTTTTCA 1
HPODL_04291 ( 743) AAATTTTTCA 1
HPODL_01192 ( 769) AAATTTTTCA 1
HPODL_01191 ( 35) AAATTTTTCA 1
HPODL_04341 ( 756) AAATTTTTCA 1
HPODL_03364 ( 182) AAATTTTTCA 1
HPODL_04944 ( 768) AAATTTTTCA 1
HPODL_04944 ( 747) AAATTTTTCA 1
HPODL_02543 ( 756) AAATTTTTCA 1
HPODL_01290 ( 627) AAATTTTTCA 1
HPODL_01435 ( 754) AAATTTTTCA 1
HPODL_02340 ( 766) AAATTTTTCA 1
HPODL_00942 ( 706) AAATTTTTCA 1
HPODL_04292 ( 652) AAATTTTTCA 1
HPODL_02923 ( 769) AAATTTTTCA 1
HPODL_05150 ( 756) AAATTTTTCA 1
HPODL_01594 ( 753) AAATTTTTCA 1
HPODL_01195 ( 640) AAAATTTTCA 1
HPODL_05214 ( 757) AAAATTTTCA 1
HPODL_03353 ( 775) AAAATTTTCA 1
HPODL_04291 ( 641) AAAATTTTCA 1
HPODL_02595 ( 759) AAAATTTTCA 1
HPODL_01191 ( 753) AAAATTTTCA 1
HPODL_01051 ( 761) AAAATTTTCA 1
HPODL_04944 ( 647) AAAATTTTCA 1
HPODL_00252 ( 766) AAAATTTTCA 1
HPODL_03710 ( 647) AAAATTTTCA 1
HPODL_00038 ( 756) AAAATTTTCA 1
HPODL_02512 ( 770) AAAATTTTCA 1
HPODL_01265 ( 716) AAAATTTTCA 1
HPODL_04292 ( 754) AAAATTTTCA 1
HPODL_03725 ( 769) AAAATTTTCA 1
HPODL_00117 ( 737) AATTTTTTCA 1
HPODL_03482 ( 765) AATTTTTTCA 1
HPODL_02512 ( 757) AATTTTTTCA 1
HPODL_04762 ( 740) AATTTTTTCA 1
HPODL_01519 ( 763) ATATTTTTCA 1
HPODL_04105 ( 755) ATATTTTTCA 1
HPODL_02340 ( 780) ATATTTTTCA 1
HPODL_01594 ( 767) ATATTTTTCA 1
HPODL_04745 ( 739) TAATTTTTCA 1
HPODL_04435 ( 769) TAATTTTTCA 1
HPODL_02805 ( 766) TAATTTTTCA 1
HPODL_05146 ( 708) TAATTTTTCA 1
HPODL_02512 ( 747) AATATTTTCA 1
HPODL_04745 ( 82) AGATTTTTCA 1
HPODL_04662 ( 718) AGATTTTTCA 1
HPODL_03353 ( 723) GAATTTTTCA 1
HPODL_05221 ( 716) AGATTTTTCA 1
HPODL_04370 ( 761) GAATTTTTCA 1
HPODL_03710 ( 755) AGATTTTTCA 1
HPODL_01290 ( 615) GAATTTTTCA 1
HPODL_04762 ( 727) GAATTTTTCA 1
HPODL_03991 ( 695) AAATTTTTCT 1
HPODL_00596 ( 731) CAATTTTTCA 1
HPODL_05126 ( 632) AAATTTTTCT 1
HPODL_00252 ( 780) AAGTTTTTCA 1
HPODL_01290 ( 456) CAATTTTTCA 1
HPODL_00492 ( 699) AAGTTTTTCA 1
HPODL_04632 ( 763) AAGTTTTTCA 1
HPODL_02119 ( 773) CAATTTTTCA 1
HPODL_01265 ( 756) AAATTTTTCT 1
HPODL_02705 ( 721) TAAATTTTCA 1
HPODL_01524 ( 703) ATTTTTTTCA 1
HPODL_02805 ( 192) ATTTTTTTCA 1
HPODL_02675 ( 478) ATTTTTTTCA 1
HPODL_03364 ( 746) AAATTTTTCC 1
HPODL_01051 ( 729) ATTTTTTTCA 1
HPODL_05028 ( 696) ATTTTTTTCA 1
HPODL_03725 ( 591) ATTTTTTTCA 1
HPODL_03991 ( 736) AGAATTTTCA 1
HPODL_00790 ( 117) TATTTTTTCA 1
HPODL_03932 ( 698) TATTTTTTCA 1
HPODL_05214 ( 770) GATTTTTTCA 1
HPODL_05214 ( 322) GATTTTTTCA 1
HPODL_00790 ( 21) AGTTTTTTCA 1
HPODL_00846 ( 760) AGTTTTTTCA 1
HPODL_04228 ( 730) GATTTTTTCA 1
HPODL_04662 ( 762) AAAATTTTCT 1
HPODL_00236 ( 768) CAAATTTTCA 1
HPODL_00252 ( 703) AAAATTTTCT 1
HPODL_04228 ( 497) AAGATTTTCA 1
HPODL_04745 ( 684) CATTTTTTCA 1
HPODL_01192 ( 159) AATTTTTTCT 1
HPODL_03364 ( 761) AATTTTTTCT 1
HPODL_02546 ( 707) AATTTTTTCT 1
HPODL_00277 ( 569) TTATTTTTCA 1
HPODL_02546 ( 754) TTATTTTTCA 1
HPODL_03855 ( 782) TTATTTTTCA 1
HPODL_02367 ( 164) AAACTTTTCA 1
HPODL_01655 ( 686) AAAATTTTCC 1
HPODL_00277 ( 712) AAAATTTTAA 1
HPODL_01192 ( 21) AAAATTTTAA 1
HPODL_01560 ( 739) AAAATTTTCC 1
HPODL_02119 ( 756) AAAATTTTAA 1
HPODL_03725 ( 573) AAAATTTTAA 1
HPODL_03991 ( 252) GTATTTTTCA 1
HPODL_01290 ( 340) TATATTTTCA 1
HPODL_02595 ( 707) AATTTTTTAA 1
HPODL_04341 ( 703) TGATTTTTCA 1
HPODL_00627 ( 713) AATTTTTTCC 1
HPODL_01560 ( 719) GGATTTTTCA 1
HPODL_05146 ( 742) ATGTTTTTCA 1
HPODL_05150 ( 721) TAATTTTTCT 1
HPODL_00310 ( 769) CATATTTTCA 1
HPODL_03855 ( 657) AATATTTTCT 1
HPODL_04435 ( 54) CGATTTTTCA 1
HPODL_03222 ( 733) TTAATTTTCA 1
HPODL_01594 ( 779) GAGTTTTTCA 1
HPODL_04293 ( 727) ATATTTTTCC 1
HPODL_00310 ( 747) TAATTTTTAA 1
HPODL_03482 ( 778) TGAATTTTCA 1
HPODL_00790 ( 785) AATCTTTTCA 1
HPODL_03710 ( 339) CAGTTTTTCA 1
HPODL_02705 ( 354) AATATTTTCC 1
HPODL_03855 ( 760) GAATTTTTAA 1
HPODL_04762 ( 164) AAAATTTACA 1
HPODL_04745 ( 524) AATTTTTACA 1
HPODL_03991 ( 550) ATAATTTTAA 1
//
--------------------------------------------------------------------------------
--------------------------------------------------------------------------------
Motif AAATTTTTCA MEME-1 position-specific scoring matrix
--------------------------------------------------------------------------------
log-odds matrix: alength= 4 w= 10 n= 57743 bayes= 10.5384 E= 1.4e-080
146 -193 -147 -111
155 -1367 -147 -94
143 -1367 -212 -20
6 -393 -1367 141
-1367 -1367 -1367 191
-1367 -1367 -1367 191
-1367 -1367 -1367 191
-411 -1367 -1367 189
-211 200 -1367 -1367
172 -234 -1367 -179
--------------------------------------------------------------------------------
--------------------------------------------------------------------------------
Motif AAATTTTTCA MEME-1 position-specific probability matrix
--------------------------------------------------------------------------------
letter-probability matrix: alength= 4 w= 10 nsites= 130 E= 1.4e-080
0.730769 0.061538 0.084615 0.123077
0.776923 0.000000 0.084615 0.138462
0.715385 0.000000 0.053846 0.230769
0.276923 0.015385 0.000000 0.707692
0.000000 0.000000 0.000000 1.000000
0.000000 0.000000 0.000000 1.000000
0.000000 0.000000 0.000000 1.000000
0.015385 0.000000 0.000000 0.984615
0.061538 0.938462 0.000000 0.000000
0.876923 0.046154 0.000000 0.076923
--------------------------------------------------------------------------------
--------------------------------------------------------------------------------
Motif AAATTTTTCA MEME-1 regular expression
--------------------------------------------------------------------------------
AA[AT][TA]TTTTCA
--------------------------------------------------------------------------------
Time 289.13 secs.
********************************************************************************
********************************************************************************
MOTIF KKDTCACGTGAYYT MEME-2 width = 14 sites = 44 llr = 524 E-value = 1.4e-026
********************************************************************************
--------------------------------------------------------------------------------
Motif KKDTCACGTGAYYT MEME-2 Description
--------------------------------------------------------------------------------
Simplified A 214::a::::8:1:
pos.-specific C :1::a:9:::1331
probability G 533::::a:a1122
matrix T 3539::1:a::647
bits 2.1 * * *
1.9 ** ***
1.7 ******
1.5 *******
Relative 1.3 *******
Entropy 1.0 ********
(17.2 bits) 0.8 ********* *
0.6 ********* *
0.4 ** ********* *
0.2 **************
0.0 --------------
Multilevel GTATCACGTGATTT
consensus TGG CCG
sequence A T
--------------------------------------------------------------------------------
--------------------------------------------------------------------------------
Motif KKDTCACGTGAYYT MEME-2 sites sorted by position p-value
--------------------------------------------------------------------------------
Sequence name Strand Start P-value Site
------------- ------ ----- --------- --------------
HPODL_01435 + 696 2.06e-08 GCAAGCTGGT GTGTCACGTGATCT TATACTCTGA
HPODL_01021 + 719 4.20e-08 GGGGAGATCT GTGTCACGTGACTT GTTTCCCGGG
HPODL_02110 + 709 5.96e-08 AATTGGGAAA GTATCACGTGATGT AACGGCGGGC
HPODL_00942 + 665 5.96e-08 TTAAAACAGC GTATCACGTGATGT TGACGAAATT
HPODL_01852 + 625 7.00e-08 AGAGAGTGAA GGATCACGTGATCT CCAAAAGGGT
HPODL_04370 - 715 1.04e-07 AGCCCTGGTG GGATCACGTGACTT TGAGTGAGGG
HPODL_04435 + 716 1.62e-07 GTGTACGAGG GTTTCACGTGATGT GACCTGTGCC
HPODL_00596 + 481 2.17e-07 CGGGCATGAA ATTTCACGTGATTT GATAAAGGGC
HPODL_04105 + 626 2.90e-07 TTTTTTATTC ATATCACGTGATGT TAACTTCAAC
HPODL_01290 + 477 2.90e-07 AGAAAACAGG ATATCACGTGATGT CTACCGGGGT
HPODL_02595 - 723 3.78e-07 ACCCGGGTTT GTATCACGTGATGG AGCTTTAATT
HPODL_02923 + 713 3.78e-07 ACAGTTTATC ATGTCACGTGATGT TTAGGGTTTT
HPODL_00627 + 363 4.17e-07 CTATACTCAA GCATCACGTGATCT TGACCACGTG
HPODL_03932 + 656 4.65e-07 GAATATGTCT TGTTCACGTGACTT TATTAGCGGG
HPODL_01519 + 707 4.65e-07 TCTATTTTAT GTTTCACGTGACTG AATATAGGGC
HPODL_04293 - 702 5.24e-07 ATAATATACC GGGTCACGTGATCG ACATTTTAAC
HPODL_02119 - 716 5.24e-07 GCCCTGTACT GTGTCACGTGATTC CACCAAACGT
HPODL_02340 - 723 5.24e-07 CCCGTAATAT TTATCACGTGATAT AGATATATAC
HPODL_02705 - 656 5.24e-07 ACTTTTGCTT TTATCACGTGATAT GTAAAAGCCT
HPODL_05150 + 734 6.00e-07 TTTTTCTGCA GGTTCACGTGATTG CAATTAGTTG
HPODL_02367 - 687 6.50e-07 GCCCGTACTT GTATCACGTGACTC TGCCCACCCA
HPODL_00942 + 158 1.12e-06 AAAACAGTCC TGATCACGTGACCG AGCGACGTGT
HPODL_02512 + 712 1.36e-06 CGCCTTTGTA ACATCACGTGACTT CTGCCCCGGG
HPODL_02805 + 713 1.83e-06 AGTGCAGAGG TATTCACGTGACTT CCACGTGATG
HPODL_00752 + 725 2.19e-06 CCCTTGCCAT TTATCACGTGCCCT GATTTTCTCC
HPODL_05150 + 696 2.19e-06 ACGGTCTTAG CTTTCACGTGATTT TAACAGTCAC
HPODL_04663 + 719 2.61e-06 CTTGGGGGGG GCTTCACGTGACTG CGCAAAAAAC
HPODL_05239 - 589 3.04e-06 ACCCTGTGCT TTCTCACGTGACCT TGTTCGAAAT
HPODL_02543 + 729 3.04e-06 GACCTCTCTG GTGTCACGTGTTTT CCCTTGAATT
HPODL_00117 + 700 3.59e-06 AATATACCCT ATGTCATGTGATCT CGCTGAGGGC
HPODL_05346 - 685 3.59e-06 GCCCAGTACA AGATCACGTGGTCT TATCTGCCCC
HPODL_01265 - 607 3.59e-06 CCCTGAAAGA AGATCACGTGCTCT ACCCTTTTTA
HPODL_00627 - 674 3.86e-06 CGGTGTTGGT TGGGCACGTGATTT ACAGACAGGG
HPODL_01051 + 687 4.13e-06 TTTTTTTGTT GTTACACGTGATTT ACACGTGACA
HPODL_01560 + 679 4.48e-06 TAAACAGCCC TAATCACGTGAGTT CTAGGCGGGT
HPODL_00790 + 721 5.57e-06 TTTTTTTTTT GCTTCACGTGACCC CATCTAGGGC
HPODL_00277 + 677 5.57e-06 CCTCAACCCT GTGTCATGTGACCG GCCTCAGGGT
HPODL_03364 - 663 6.42e-06 GCCCTCGTTC ATATCACGTGGTAT TAAAAATAAT
HPODL_04762 + 524 6.42e-06 GGGTGTTTTT TGGTCACGTGAGAT TTAAAAGGTC
HPODL_00310 - 693 6.93e-06 TGTCACATGA TAGTCACGTGGTTT TAGTATATCT
HPODL_00492 - 671 6.93e-06 ACCCTGTATT TGGTCACGTGCTCG AGTAAGAAAA
HPODL_03725 - 717 7.94e-06 GCCCTTACTC TGGTCACGTGAGTC GAAAAAAAAA
HPODL_00236 + 707 9.03e-06 CGGAGCATGT TTTGCACGTGACTG CTAATAGGGC
HPODL_05028 - 658 1.31e-05 CCCTCAGGTC GAGTCATGTGACGT TTCCCCAGGG
--------------------------------------------------------------------------------
--------------------------------------------------------------------------------
Motif KKDTCACGTGAYYT MEME-2 block diagrams
--------------------------------------------------------------------------------
SEQUENCE NAME POSITION P-VALUE MOTIF DIAGRAM
------------- ---------------- -------------
HPODL_01435 2.1e-08 695_[+2]_91
HPODL_01021 4.2e-08 718_[+2]_68
HPODL_02110 6e-08 708_[+2]_78
HPODL_00942 1.1e-06 157_[+2]_493_[+2]_122
HPODL_01852 7e-08 624_[+2]_162
HPODL_04370 1e-07 714_[-2]_72
HPODL_04435 1.6e-07 715_[+2]_71
HPODL_00596 2.2e-07 480_[+2]_306
HPODL_04105 2.9e-07 625_[+2]_161
HPODL_01290 2.9e-07 476_[+2]_310
HPODL_02595 3.8e-07 722_[-2]_64
HPODL_02923 3.8e-07 712_[+2]_74
HPODL_00627 3.9e-06 362_[+2]_297_[-2]_113
HPODL_03932 4.7e-07 655_[+2]_131
HPODL_01519 4.7e-07 706_[+2]_80
HPODL_04293 5.2e-07 701_[-2]_85
HPODL_02119 5.2e-07 715_[-2]_71
HPODL_02340 5.2e-07 722_[-2]_64
HPODL_02705 5.2e-07 655_[-2]_131
HPODL_05150 2.2e-06 695_[+2]_24_[+2]_53
HPODL_02367 6.5e-07 686_[-2]_100
HPODL_02512 1.4e-06 711_[+2]_75
HPODL_02805 1.8e-06 712_[+2]_74
HPODL_00752 2.2e-06 724_[+2]_62
HPODL_04663 2.6e-06 718_[+2]_68
HPODL_05239 3e-06 588_[-2]_198
HPODL_02543 3e-06 728_[+2]_58
HPODL_00117 3.6e-06 699_[+2]_87
HPODL_05346 3.6e-06 684_[-2]_102
HPODL_01265 3.6e-06 606_[-2]_180
HPODL_01051 4.1e-06 686_[+2]_100
HPODL_01560 4.5e-06 678_[+2]_108
HPODL_00790 5.6e-06 720_[+2]_66
HPODL_00277 5.6e-06 676_[+2]_110
HPODL_03364 6.4e-06 662_[-2]_124
HPODL_04762 6.4e-06 523_[+2]_263
HPODL_00310 6.9e-06 692_[-2]_94
HPODL_00492 6.9e-06 670_[-2]_116
HPODL_03725 7.9e-06 716_[-2]_70
HPODL_00236 9e-06 706_[+2]_80
HPODL_05028 1.3e-05 657_[-2]_129
--------------------------------------------------------------------------------
--------------------------------------------------------------------------------
Motif KKDTCACGTGAYYT MEME-2 in BLOCKS format
--------------------------------------------------------------------------------
BL MOTIF KKDTCACGTGAYYT width=14 seqs=44
HPODL_01435 ( 696) GTGTCACGTGATCT 1
HPODL_01021 ( 719) GTGTCACGTGACTT 1
HPODL_02110 ( 709) GTATCACGTGATGT 1
HPODL_00942 ( 665) GTATCACGTGATGT 1
HPODL_01852 ( 625) GGATCACGTGATCT 1
HPODL_04370 ( 715) GGATCACGTGACTT 1
HPODL_04435 ( 716) GTTTCACGTGATGT 1
HPODL_00596 ( 481) ATTTCACGTGATTT 1
HPODL_04105 ( 626) ATATCACGTGATGT 1
HPODL_01290 ( 477) ATATCACGTGATGT 1
HPODL_02595 ( 723) GTATCACGTGATGG 1
HPODL_02923 ( 713) ATGTCACGTGATGT 1
HPODL_00627 ( 363) GCATCACGTGATCT 1
HPODL_03932 ( 656) TGTTCACGTGACTT 1
HPODL_01519 ( 707) GTTTCACGTGACTG 1
HPODL_04293 ( 702) GGGTCACGTGATCG 1
HPODL_02119 ( 716) GTGTCACGTGATTC 1
HPODL_02340 ( 723) TTATCACGTGATAT 1
HPODL_02705 ( 656) TTATCACGTGATAT 1
HPODL_05150 ( 734) GGTTCACGTGATTG 1
HPODL_02367 ( 687) GTATCACGTGACTC 1
HPODL_00942 ( 158) TGATCACGTGACCG 1
HPODL_02512 ( 712) ACATCACGTGACTT 1
HPODL_02805 ( 713) TATTCACGTGACTT 1
HPODL_00752 ( 725) TTATCACGTGCCCT 1
HPODL_05150 ( 696) CTTTCACGTGATTT 1
HPODL_04663 ( 719) GCTTCACGTGACTG 1
HPODL_05239 ( 589) TTCTCACGTGACCT 1
HPODL_02543 ( 729) GTGTCACGTGTTTT 1
HPODL_00117 ( 700) ATGTCATGTGATCT 1
HPODL_05346 ( 685) AGATCACGTGGTCT 1
HPODL_01265 ( 607) AGATCACGTGCTCT 1
HPODL_00627 ( 674) TGGGCACGTGATTT 1
HPODL_01051 ( 687) GTTACACGTGATTT 1
HPODL_01560 ( 679) TAATCACGTGAGTT 1
HPODL_00790 ( 721) GCTTCACGTGACCC 1
HPODL_00277 ( 677) GTGTCATGTGACCG 1
HPODL_03364 ( 663) ATATCACGTGGTAT 1
HPODL_04762 ( 524) TGGTCACGTGAGAT 1
HPODL_00310 ( 693) TAGTCACGTGGTTT 1
HPODL_00492 ( 671) TGGTCACGTGCTCG 1
HPODL_03725 ( 717) TGGTCACGTGAGTC 1
HPODL_00236 ( 707) TTTGCACGTGACTG 1
HPODL_05028 ( 658) GAGTCATGTGACGT 1
//
--------------------------------------------------------------------------------
--------------------------------------------------------------------------------
Motif KKDTCACGTGAYYT MEME-2 position-specific scoring matrix
--------------------------------------------------------------------------------
log-odds matrix: alength= 4 w= 14 n= 57451 bayes= 11.8837 E= 1.4e-026
-38 -336 96 26
-155 -137 22 104
62 -336 44 -9
-354 -1210 -236 181
-1210 209 -1210 -1210
191 -1210 -1210 -1210
-1210 199 -1210 -196
-1210 -1210 209 -1210
-1210 -1210 -1210 191
-1210 -1210 209 -1210
166 -178 -178 -354
-1210 54 -178 115
-155 33 -37 70
-1210 -137 -20 141
--------------------------------------------------------------------------------
--------------------------------------------------------------------------------
Motif KKDTCACGTGAYYT MEME-2 position-specific probability matrix
--------------------------------------------------------------------------------
letter-probability matrix: alength= 4 w= 14 nsites= 44 E= 1.4e-026
0.204545 0.022727 0.454545 0.318182
0.090909 0.090909 0.272727 0.545455
0.409091 0.022727 0.318182 0.250000
0.022727 0.000000 0.045455 0.931818
0.000000 1.000000 0.000000 0.000000
1.000000 0.000000 0.000000 0.000000
0.000000 0.931818 0.000000 0.068182
0.000000 0.000000 1.000000 0.000000
0.000000 0.000000 0.000000 1.000000
0.000000 0.000000 1.000000 0.000000
0.840909 0.068182 0.068182 0.022727
0.000000 0.340909 0.068182 0.590909
0.090909 0.295455 0.181818 0.431818
0.000000 0.090909 0.204545 0.704545
--------------------------------------------------------------------------------
--------------------------------------------------------------------------------
Motif KKDTCACGTGAYYT MEME-2 regular expression
--------------------------------------------------------------------------------
[GTA][TG][AGT]TCACGTGA[TC][TC][TG]
--------------------------------------------------------------------------------
Time 562.47 secs.
********************************************************************************
********************************************************************************
MOTIF BCGGTGYAVGGRTGY MEME-3 width = 15 sites = 24 llr = 320 E-value = 5.6e-010
********************************************************************************
--------------------------------------------------------------------------------
Motif BCGGTGYAVGGRTGY MEME-3 Description
--------------------------------------------------------------------------------
Simplified A :1:::::a43:6:::
pos.-specific C 463:::7:4:::::3
probability G 316a:a::2794:a:
matrix T 222:a:3:::1:a:6
bits 2.1 * *
1.9 *** * *
1.7 *** * * **
1.5 *** * * **
Relative 1.3 *** * ** **
Entropy 1.0 ***** *****
(19.2 bits) 0.8 ***** ******
0.6 ****** ******
0.4 ***************
0.2 ***************
0.0 ---------------
Multilevel CCGGTGCAAGGATGT
consensus GTC T CA G C
sequence T G
--------------------------------------------------------------------------------
--------------------------------------------------------------------------------
Motif BCGGTGYAVGGRTGY MEME-3 sites sorted by position p-value
--------------------------------------------------------------------------------
Sequence name Strand Start P-value Site
------------- ------ ----- --------- ---------------
HPODL_00236 + 636 4.03e-09 TCCAATGTAT GCGGTGCACGGATGT TTTCTCCATC
HPODL_05346 - 728 7.15e-09 ATATCAAAAC CCGGTGCAGGGATGT AAGAATTTCG
HPODL_02340 - 16 5.89e-08 CCCTTTTTTA CCGGTGCAAAGATGC TACACCTAAT
HPODL_01524 - 731 9.48e-08 ATTTTGAGGC TCCGTGCAAGGGTGT GAAAGTCGAG
HPODL_03725 + 604 9.48e-08 AAAAAATTTT GGGGTGCACGGATGT GCTTATGCAG
HPODL_01560 - 565 1.17e-07 TGTTGATCTT GCGGTGCAGAGGTGT ATGATTTTAA
HPODL_01435 - 634 1.55e-07 CTTCCAGAAC CCTGTGTACGGATGT GCTGTCTTAC
HPODL_04762 - 458 1.55e-07 CCCTGAGAGG GCTGTGCACGGATGC TATGATTACT
HPODL_01594 - 673 1.64e-07 ACAATCATGT CTGGTGCACAGGTGT TTTGTCTTAG
HPODL_04291 + 725 1.97e-07 AAACGCAAAC CCCGTGTAAGGGTGC CTAAAATTTT
HPODL_04292 - 665 1.97e-07 AAACGCAAAC CCCGTGTAAGGGTGC CTAAAATTTT
HPODL_00038 - 617 2.18e-07 TGTGATACTT TCCGTGTACGGATGT CTATGTACAT
HPODL_01192 - 743 3.67e-07 ATCTGAAGAT TTGGTGCAAAGATGT GAAATTCTGT
HPODL_01191 - 9 3.67e-07 ATCTGAAGAT TTGGTGCAAAGATGT GAAATTCT
HPODL_00627 + 203 3.67e-07 AAGACATGAG CGTGTGCAAGGATGT TCTGACTCAG
HPODL_04341 - 658 4.24e-07 AAAACCCTTA CTGGTGTACAGGTGT GTACGAAGAG
HPODL_02546 + 668 4.24e-07 GAGCTGGAAG GAGGTGTAAGGATGT GCTACACTAG
HPODL_02675 - 435 7.68e-07 TAAATATCTC TCGGTGTAGAGATGC AAAGGAATAT
HPODL_00117 + 69 9.50e-07 ACAGAGCTGG GCGGTGCAGGTGTGC TGCTGAACGA
HPODL_03353 - 119 1.02e-06 ATTCATATCC GCCGTGCACGTATGC TGACCCAGCA
HPODL_00846 + 682 1.50e-06 GGGAACTTGT GTGGTGCAGGGGTGG CAGTGTTTGG
HPODL_01435 - 468 1.88e-06 TCATAACTAT CCTGTGCAAGGAAGC ATGGGCAACT
HPODL_04341 + 624 2.49e-06 GTCTGCCTGG CAGGTTCACGGGTGT CCAACTGAGC
HPODL_01290 - 409 3.03e-06 AGTCCCCATC AGCGTGTAAGGGTGT TCATATGTTC
--------------------------------------------------------------------------------
--------------------------------------------------------------------------------
Motif BCGGTGYAVGGRTGY MEME-3 block diagrams
--------------------------------------------------------------------------------
SEQUENCE NAME POSITION P-VALUE MOTIF DIAGRAM
------------- ---------------- -------------
HPODL_00236 4e-09 635_[+3]_150
HPODL_05346 7.2e-09 727_[-3]_58
HPODL_02340 5.9e-08 15_[-3]_770
HPODL_01524 9.5e-08 730_[-3]_55
HPODL_03725 9.5e-08 603_[+3]_182
HPODL_01560 1.2e-07 564_[-3]_221
HPODL_01435 1.9e-06 467_[-3]_151_[-3]_152
HPODL_04762 1.6e-07 457_[-3]_328
HPODL_01594 1.6e-07 672_[-3]_113
HPODL_04291 2e-07 724_[+3]_61
HPODL_04292 2e-07 664_[-3]_121
HPODL_00038 2.2e-07 616_[-3]_169
HPODL_01192 3.7e-07 742_[-3]_43
HPODL_01191 3.7e-07 8_[-3]_777
HPODL_00627 3.7e-07 202_[+3]_583
HPODL_04341 2.5e-06 623_[+3]_19_[-3]_128
HPODL_02546 4.2e-07 667_[+3]_118
HPODL_02675 7.7e-07 434_[-3]_351
HPODL_00117 9.5e-07 68_[+3]_717
HPODL_03353 1e-06 118_[-3]_667
HPODL_00846 1.5e-06 681_[+3]_104
HPODL_01290 3e-06 408_[-3]_377
--------------------------------------------------------------------------------
--------------------------------------------------------------------------------
Motif BCGGTGYAVGGRTGY MEME-3 in BLOCKS format
--------------------------------------------------------------------------------
BL MOTIF BCGGTGYAVGGRTGY width=15 seqs=24
HPODL_00236 ( 636) GCGGTGCACGGATGT 1
HPODL_05346 ( 728) CCGGTGCAGGGATGT 1
HPODL_02340 ( 16) CCGGTGCAAAGATGC 1
HPODL_01524 ( 731) TCCGTGCAAGGGTGT 1
HPODL_03725 ( 604) GGGGTGCACGGATGT 1
HPODL_01560 ( 565) GCGGTGCAGAGGTGT 1
HPODL_01435 ( 634) CCTGTGTACGGATGT 1
HPODL_04762 ( 458) GCTGTGCACGGATGC 1
HPODL_01594 ( 673) CTGGTGCACAGGTGT 1
HPODL_04291 ( 725) CCCGTGTAAGGGTGC 1
HPODL_04292 ( 665) CCCGTGTAAGGGTGC 1
HPODL_00038 ( 617) TCCGTGTACGGATGT 1
HPODL_01192 ( 743) TTGGTGCAAAGATGT 1
HPODL_01191 ( 9) TTGGTGCAAAGATGT 1
HPODL_00627 ( 203) CGTGTGCAAGGATGT 1
HPODL_04341 ( 658) CTGGTGTACAGGTGT 1
HPODL_02546 ( 668) GAGGTGTAAGGATGT 1
HPODL_02675 ( 435) TCGGTGTAGAGATGC 1
HPODL_00117 ( 69) GCGGTGCAGGTGTGC 1
HPODL_03353 ( 119) GCCGTGCACGTATGC 1
HPODL_00846 ( 682) GTGGTGCAGGGGTGG 1
HPODL_01435 ( 468) CCTGTGCAAGGAAGC 1
HPODL_04341 ( 624) CAGGTTCACGGGTGT 1
HPODL_01290 ( 409) AGCGTGTAAGGGTGT 1
//
--------------------------------------------------------------------------------
--------------------------------------------------------------------------------
Motif BCGGTGYAVGGRTGY MEME-3 position-specific scoring matrix
--------------------------------------------------------------------------------
log-odds matrix: alength= 4 w= 15 n= 57378 bayes= 11.6703 E= 5.6e-010
-267 83 51 -35
-167 132 -91 -35
-1123 9 132 -67
-1123 -1123 209 -1123
-1123 -1123 -1123 191
-1123 -1123 203 -267
-1123 151 -1123 33
191 -1123 -1123 -1123
65 68 -17 -1123
13 -1123 160 -1123
-1123 -1123 197 -167
113 -1123 83 -1123
-267 -1123 -1123 185
-1123 -1123 209 -1123
-1123 51 -249 123
--------------------------------------------------------------------------------
--------------------------------------------------------------------------------
Motif BCGGTGYAVGGRTGY MEME-3 position-specific probability matrix
--------------------------------------------------------------------------------
letter-probability matrix: alength= 4 w= 15 nsites= 24 E= 5.6e-010
0.041667 0.416667 0.333333 0.208333
0.083333 0.583333 0.125000 0.208333
0.000000 0.250000 0.583333 0.166667
0.000000 0.000000 1.000000 0.000000
0.000000 0.000000 0.000000 1.000000
0.000000 0.000000 0.958333 0.041667
0.000000 0.666667 0.000000 0.333333
1.000000 0.000000 0.000000 0.000000
0.416667 0.375000 0.208333 0.000000
0.291667 0.000000 0.708333 0.000000
0.000000 0.000000 0.916667 0.083333
0.583333 0.000000 0.416667 0.000000
0.041667 0.000000 0.000000 0.958333
0.000000 0.000000 1.000000 0.000000
0.000000 0.333333 0.041667 0.625000
--------------------------------------------------------------------------------
--------------------------------------------------------------------------------
Motif BCGGTGYAVGGRTGY MEME-3 regular expression
--------------------------------------------------------------------------------
[CGT][CT][GC]GTG[CT]A[ACG][GA]G[AG]TG[TC]
--------------------------------------------------------------------------------
Time 834.16 secs.
********************************************************************************
********************************************************************************
MOTIF GGTGYGAGGWGT MEME-4 width = 12 sites = 26 llr = 315 E-value = 7.6e-007
********************************************************************************
--------------------------------------------------------------------------------
Motif GGTGYGAGGWGT MEME-4 Description
--------------------------------------------------------------------------------
Simplified A :::::28::3::
pos.-specific C 1::26:2:::::
probability G 9a:7:8:aa1a3
matrix T ::a:41:::6:7
bits 2.1 ** *
1.9 * ** *
1.7 ** ** *
1.5 *** ** *
Relative 1.3 *** *** *
Entropy 1.0 ********* **
(17.5 bits) 0.8 ********* **
0.6 ************
0.4 ************
0.2 ************
0.0 ------------
Multilevel GGTGCGAGGTGT
consensus CT A G
sequence
--------------------------------------------------------------------------------
--------------------------------------------------------------------------------
Motif GGTGYGAGGWGT MEME-4 sites sorted by position p-value
--------------------------------------------------------------------------------
Sequence name Strand Start P-value Site
------------- ------ ----- --------- ------------
HPODL_04662 - 728 4.50e-08 GTGTGACGTT GGTGCGAGGTGT AGATTTTTCA
HPODL_00627 + 599 4.50e-08 AGATGGTTCC GGTGCGAGGTGT GTTTGACGTT
HPODL_04745 + 637 9.62e-08 TTTTCTTATG GGTGTGAGGTGT ATCTTTTGTT
HPODL_01191 + 695 9.62e-08 ACAGTGTTCA GGTGTGAGGTGT GTTTAACACT
HPODL_03676 - 671 9.62e-08 AAAATTGTAT GGTGTGAGGTGT AGAATTTCAC
HPODL_01655 + 673 1.81e-07 TAATCACACA GGTGCGAGGTGG AGGAAAATTT
HPODL_01852 - 660 2.32e-07 ATCACCGGGC GGTGTGAGGAGT CGCCCGGTGG
HPODL_00627 - 692 4.41e-07 CGCGACTTCT GGTGCGCGGTGT TGGTTGGGCA
HPODL_00596 - 525 5.43e-07 ATATGTGAGA GGTGCAAGGTGT ATATTTACAG
HPODL_05221 - 756 5.43e-07 GTATTAGTTT GGTCTGAGGTGT GCAATAGTGA
HPODL_03710 + 713 5.43e-07 GTATTAGTTT GGTCTGAGGTGT GCAATAGTGA
HPODL_03710 - 628 5.43e-07 TTTCCAGTGC GGTGCAAGGTGT CAACTAGAAA
HPODL_03482 + 652 9.98e-07 TTGTGCCCCA GGTGCGAGGGGG ACGACAATTG
HPODL_04762 - 615 9.98e-07 CTAATTTCTT GGTGCGAGGGGG CTCTGTTGAT
HPODL_04632 - 724 1.08e-06 GCGAGGTGTC GGTGCTAGGTGT GACAGACAGT
HPODL_04435 + 696 1.63e-06 ATCTATAGTC GGTGTTAGGTGT GTACGAGGGT
HPODL_01265 + 697 2.17e-06 ACCAGGCGCG CGTGCGAGGAGT GGTTCTGAAA
HPODL_01852 - 726 2.87e-06 TGTAGACTGA GGTGTGCGGAGG GAGCGCCTGG
HPODL_04762 - 555 2.87e-06 ATAAAACTGC GGTCCAAGGAGT GTGCAAAGAC
HPODL_01192 - 682 3.45e-06 TTCAATGTTC GGTTCGAGGAGT TCTTACTCTG
HPODL_00785 - 348 3.45e-06 GCCGAATCTG CGTCCGAGGTGT TGGGAATAGG
HPODL_02646 - 605 4.89e-06 TTTTTGTACG GGTCCGCGGAGG ACAGGGACGC
HPODL_02110 - 299 7.32e-06 ATCGGAGGTC GGTCTAAGGAGG AAGTTGGAAA
HPODL_02543 + 528 7.32e-06 CCAACCACCT GATGCGAGGGGT CGAGGTTCTG
HPODL_00252 + 17 8.10e-06 GGCTGTGTCC GGCGTGAGGAGG TCCTGGCGCA
HPODL_03676 + 717 9.61e-06 GTTTTAATTT AGTGTGCGGTGT GATTTTTTGT
--------------------------------------------------------------------------------
--------------------------------------------------------------------------------
Motif GGTGYGAGGWGT MEME-4 block diagrams
--------------------------------------------------------------------------------
SEQUENCE NAME POSITION P-VALUE MOTIF DIAGRAM
------------- ---------------- -------------
HPODL_04662 4.5e-08 727_[-4]_61
HPODL_00627 4.4e-07 598_[+4]_81_[-4]_97
HPODL_04745 9.6e-08 636_[+4]_152
HPODL_01191 9.6e-08 694_[+4]_94
HPODL_03676 9.6e-06 670_[-4]_34_[+4]_72
HPODL_01655 1.8e-07 672_[+4]_116
HPODL_01852 2.9e-06 659_[-4]_54_[-4]_63
HPODL_00596 5.4e-07 524_[-4]_264
HPODL_05221 5.4e-07 755_[-4]_33
HPODL_03710 5.4e-07 627_[-4]_73_[+4]_76
HPODL_03482 1e-06 651_[+4]_137
HPODL_04762 2.9e-06 554_[-4]_48_[-4]_174
HPODL_04632 1.1e-06 723_[-4]_65
HPODL_04435 1.6e-06 695_[+4]_93
HPODL_01265 2.2e-06 696_[+4]_92
HPODL_01192 3.4e-06 681_[-4]_107
HPODL_00785 3.4e-06 347_[-4]_441
HPODL_02646 4.9e-06 604_[-4]_184
HPODL_02110 7.3e-06 298_[-4]_490
HPODL_02543 7.3e-06 527_[+4]_261
HPODL_00252 8.1e-06 16_[+4]_772
--------------------------------------------------------------------------------
--------------------------------------------------------------------------------
Motif GGTGYGAGGWGT MEME-4 in BLOCKS format
--------------------------------------------------------------------------------
BL MOTIF GGTGYGAGGWGT width=12 seqs=26
HPODL_04662 ( 728) GGTGCGAGGTGT 1
HPODL_00627 ( 599) GGTGCGAGGTGT 1
HPODL_04745 ( 637) GGTGTGAGGTGT 1
HPODL_01191 ( 695) GGTGTGAGGTGT 1
HPODL_03676 ( 671) GGTGTGAGGTGT 1
HPODL_01655 ( 673) GGTGCGAGGTGG 1
HPODL_01852 ( 660) GGTGTGAGGAGT 1
HPODL_00627 ( 692) GGTGCGCGGTGT 1
HPODL_00596 ( 525) GGTGCAAGGTGT 1
HPODL_05221 ( 756) GGTCTGAGGTGT 1
HPODL_03710 ( 713) GGTCTGAGGTGT 1
HPODL_03710 ( 628) GGTGCAAGGTGT 1
HPODL_03482 ( 652) GGTGCGAGGGGG 1
HPODL_04762 ( 615) GGTGCGAGGGGG 1
HPODL_04632 ( 724) GGTGCTAGGTGT 1
HPODL_04435 ( 696) GGTGTTAGGTGT 1
HPODL_01265 ( 697) CGTGCGAGGAGT 1
HPODL_01852 ( 726) GGTGTGCGGAGG 1
HPODL_04762 ( 555) GGTCCAAGGAGT 1
HPODL_01192 ( 682) GGTTCGAGGAGT 1
HPODL_00785 ( 348) CGTCCGAGGTGT 1
HPODL_02646 ( 605) GGTCCGCGGAGG 1
HPODL_02110 ( 299) GGTCTAAGGAGG 1
HPODL_02543 ( 528) GATGCGAGGGGT 1
HPODL_00252 ( 17) GGCGTGAGGAGG 1
HPODL_03676 ( 717) AGTGTGCGGTGT 1
//
--------------------------------------------------------------------------------
--------------------------------------------------------------------------------
Motif GGTGYGAGGWGT MEME-4 position-specific scoring matrix
--------------------------------------------------------------------------------
log-odds matrix: alength= 4 w= 12 n= 57597 bayes= 11.6433 E= 7.6e-007
-279 -161 192 -1134
-279 -1134 204 -1134
-1134 -260 -1134 186
-1134 -2 164 -279
-1134 130 -1134 67
-79 -1134 171 -179
167 -61 -1134 -1134
-1134 -1134 209 -1134
-1134 -1134 209 -1134
21 -1134 -102 112
-1134 -1134 209 -1134
-1134 -1134 20 146
--------------------------------------------------------------------------------
--------------------------------------------------------------------------------
Motif GGTGYGAGGWGT MEME-4 position-specific probability matrix
--------------------------------------------------------------------------------
letter-probability matrix: alength= 4 w= 12 nsites= 26 E= 7.6e-007
0.038462 0.076923 0.884615 0.000000
0.038462 0.000000 0.961538 0.000000
0.000000 0.038462 0.000000 0.961538
0.000000 0.230769 0.730769 0.038462
0.000000 0.576923 0.000000 0.423077
0.153846 0.000000 0.769231 0.076923
0.846154 0.153846 0.000000 0.000000
0.000000 0.000000 1.000000 0.000000
0.000000 0.000000 1.000000 0.000000
0.307692 0.000000 0.115385 0.576923
0.000000 0.000000 1.000000 0.000000
0.000000 0.000000 0.269231 0.730769
--------------------------------------------------------------------------------
--------------------------------------------------------------------------------
Motif GGTGYGAGGWGT MEME-4 regular expression
--------------------------------------------------------------------------------
GGT[GC][CT]GAGG[TA]G[TG]
--------------------------------------------------------------------------------
Time 1104.84 secs.
********************************************************************************
********************************************************************************
MOTIF RAAAAAAAWW MEME-5 width = 10 sites = 44 llr = 454 E-value = 2.1e-005
********************************************************************************
--------------------------------------------------------------------------------
Motif RAAAAAAAWW MEME-5 Description
--------------------------------------------------------------------------------
Simplified A 6aaa7aaa45
pos.-specific C ::::::::::
probability G 3:::::::::
matrix T ::::3:::65
bits 2.1
1.9 ** **
1.7 *** ***
1.5 *** ***
Relative 1.3 *** ***
Entropy 1.0 *******
(14.9 bits) 0.8 **********
0.6 **********
0.4 **********
0.2 **********
0.0 ----------
Multilevel AAAAAAAATA
consensus G T AT
sequence
--------------------------------------------------------------------------------
--------------------------------------------------------------------------------
Motif RAAAAAAAWW MEME-5 sites sorted by position p-value
--------------------------------------------------------------------------------
Sequence name Strand Start P-value Site
------------- ------ ----- --------- ----------
HPODL_00117 - 195 3.55e-06 AAAATAGTTA AAAAAAAATT CCGGTTACTC
HPODL_05239 - 646 3.55e-06 TATAAAAATA AAAAAAAATA TAAGAGACAG
HPODL_02110 + 693 3.55e-06 AGTTACGGGT AAAAAAAATT GGGAAAGTAT
HPODL_02367 - 744 3.55e-06 ACTTGGTTGA AAAAAAAATT ATCAGTTGAA
HPODL_02367 + 726 3.55e-06 AGACCAAAAT AAAAAAAATT CAACTGATAA
HPODL_04662 - 702 3.55e-06 TTCAGGTGTG AAAAAAAATA TGTAGCAGGC
HPODL_00277 - 655 3.55e-06 GGTTGAGGAG AAAAAAAATA GAATCCGCGC
HPODL_00277 - 580 3.55e-06 AATTTTATGC AAAAAAAATT ATTATTTTTC
HPODL_01560 - 634 3.55e-06 AGATACGAGC AAAAAAAATA CGTCGTGGGC
HPODL_00785 - 784 3.55e-06 GATAAGA AAAAAAAATA TATATTTAAC
HPODL_04228 + 763 3.55e-06 TTTCATCGAC AAAAAAAATT AAAACCTCCA
HPODL_00492 + 725 3.55e-06 TTTTTCAGCG AAAAAAAATT CGTGAAATAT
HPODL_00492 - 655 3.55e-06 CTCGAGTAAG AAAAAAAATT AAAAAGCACT
HPODL_01435 - 674 3.55e-06 CAGCTTGCCA AAAAAAAATA CCCCAGTCCC
HPODL_02705 + 702 3.55e-06 AGATGAAAGA AAAAAAAATT GAGCTAGAAT
HPODL_03676 - 687 3.55e-06 TCTCCAGGCG AAAAAAAATT GTATGGTGTG
HPODL_00117 + 763 7.09e-06 CTAGTGCTCG AAAAAAAAAA ATCACTTTCC
HPODL_00117 - 308 7.09e-06 TGTCGACACG AAAAAAAAAA GCTAAGAGAT
HPODL_00790 - 709 7.09e-06 CGTGAAGCAA AAAAAAAAAA GACCCAGCTC
HPODL_03222 + 752 7.09e-06 AATCTTGTGT AAAAAAAAAA TTTCATCACC
HPODL_03710 - 45 7.09e-06 CGACACTGTA AAAAAAAAAA GGGGCAATAT
HPODL_02512 + 671 7.09e-06 CCGGGATATT AAAAAAAAAA AAGACATCCA
HPODL_02923 - 684 7.09e-06 TAACTGAGGG AAAAAAAAAA CCTTGCATGC
HPODL_04663 - 762 1.02e-05 TTTTTCGCTG GAAAAAAATT TAAGAGGGCT
HPODL_04632 + 776 1.02e-05 TTTTTCAGAC GAAAAAAATT AGTATCTTGA
HPODL_00310 - 757 1.33e-05 AAAATATGGT GAAAAAAAAA TAATTTTTAA
HPODL_00310 + 717 1.33e-05 TCATGTGACA GAAAAAAAAT CCCCCTACCC
HPODL_04293 - 741 1.33e-05 TTTCCTTGGT GAAAAAAAAT GCAAATATTT
HPODL_03855 + 685 1.33e-05 GGCGGTGTAA GAAAAAAAAA GAGATTAGAA
HPODL_01435 - 740 1.33e-05 AAATTTTGGT GAAAAAAAAT CAACTTCCTG
HPODL_03725 - 707 1.33e-05 CACGTGAGTC GAAAAAAAAA CTCCAGATCC
HPODL_00790 + 763 2.04e-05 TTTTCAAAGT AAAATAAAAT ACTCTCTACG
HPODL_00310 + 146 2.04e-05 TGGTATCTTA AAAATAAAAT CAAGGAAGCA
HPODL_04293 + 666 2.04e-05 AGCAGCTACC AAAATAAAAT AGATTAGGGC
HPODL_01290 - 638 2.04e-05 TAGTATCTAT AAAATAAAAT ATGAAAAATT
HPODL_00117 + 684 2.35e-05 TATACTATAA GAAATAAATA TACCCTATGT
HPODL_04370 + 573 2.35e-05 AAGTGGCAGC GAAATAAATA GAAACCAGCA
HPODL_05028 + 617 2.35e-05 CATGTGATAA GAAATAAATA ATTTTTCGCA
HPODL_01195 + 568 2.67e-05 ACGAAAAAAT GAAATAAAAT GAAATAAAGC
HPODL_04944 - 782 2.67e-05 GATGAAATG GAAATAAAAT AAAATGAAAA
HPODL_02646 + 645 3.73e-05 CGTCCATGAA TAAATAAATA AATATTTTAT
HPODL_03725 - 209 3.73e-05 CTCGCTTACG TAAATAAATT GCCAATTATT
HPODL_04435 + 758 6.13e-05 ACTTTTGCTC GAATAAAATA TTGAAAAATT
HPODL_03364 - 651 7.46e-05 CGTGGTATTA AAAATAATTA CTCGACCCTA
--------------------------------------------------------------------------------
--------------------------------------------------------------------------------
Motif RAAAAAAAWW MEME-5 block diagrams
--------------------------------------------------------------------------------
SEQUENCE NAME POSITION P-VALUE MOTIF DIAGRAM
------------- ---------------- -------------
HPODL_00117 7.1e-06 194_[-5]_103_[-5]_366_[+5]_69_[+5]_28
HPODL_05239 3.5e-06 645_[-5]_145
HPODL_02110 3.5e-06 692_[+5]_98
HPODL_02367 3.5e-06 725_[+5]_8_[-5]_47
HPODL_04662 3.5e-06 701_[-5]_89
HPODL_00277 3.5e-06 579_[-5]_65_[-5]_136
HPODL_01560 3.5e-06 633_[-5]_157
HPODL_00785 3.5e-06 783_[-5]_7
HPODL_04228 3.5e-06 762_[+5]_28
HPODL_00492 3.5e-06 654_[-5]_60_[+5]_66
HPODL_01435 1.3e-05 673_[-5]_56_[-5]_51
HPODL_02705 3.5e-06 701_[+5]_89
HPODL_03676 3.5e-06 686_[-5]_104
HPODL_00790 7.1e-06 708_[-5]_44_[+5]_28
HPODL_03222 7.1e-06 751_[+5]_39
HPODL_03710 7.1e-06 44_[-5]_746
HPODL_02512 7.1e-06 670_[+5]_120
HPODL_02923 7.1e-06 683_[-5]_107
HPODL_04663 1e-05 761_[-5]_29
HPODL_04632 1e-05 775_[+5]_15
HPODL_00310 1.3e-05 145_[+5]_561_[+5]_30_[-5]_34
HPODL_04293 1.3e-05 665_[+5]_65_[-5]_50
HPODL_03855 1.3e-05 684_[+5]_106
HPODL_03725 3.7e-05 208_[-5]_488_[-5]_84
HPODL_01290 2e-05 637_[-5]_153
HPODL_04370 2.4e-05 572_[+5]_218
HPODL_05028 2.4e-05 616_[+5]_174
HPODL_01195 2.7e-05 567_[+5]_223
HPODL_04944 2.7e-05 781_[-5]_9
HPODL_02646 3.7e-05 644_[+5]_146
HPODL_04435 6.1e-05 757_[+5]_33
HPODL_03364 7.5e-05 650_[-5]_140
--------------------------------------------------------------------------------
--------------------------------------------------------------------------------
Motif RAAAAAAAWW MEME-5 in BLOCKS format
--------------------------------------------------------------------------------
BL MOTIF RAAAAAAAWW width=10 seqs=44
HPODL_00117 ( 195) AAAAAAAATT 1
HPODL_05239 ( 646) AAAAAAAATA 1
HPODL_02110 ( 693) AAAAAAAATT 1
HPODL_02367 ( 744) AAAAAAAATT 1
HPODL_02367 ( 726) AAAAAAAATT 1
HPODL_04662 ( 702) AAAAAAAATA 1
HPODL_00277 ( 655) AAAAAAAATA 1
HPODL_00277 ( 580) AAAAAAAATT 1
HPODL_01560 ( 634) AAAAAAAATA 1
HPODL_00785 ( 784) AAAAAAAATA 1
HPODL_04228 ( 763) AAAAAAAATT 1
HPODL_00492 ( 725) AAAAAAAATT 1
HPODL_00492 ( 655) AAAAAAAATT 1
HPODL_01435 ( 674) AAAAAAAATA 1
HPODL_02705 ( 702) AAAAAAAATT 1
HPODL_03676 ( 687) AAAAAAAATT 1
HPODL_00117 ( 763) AAAAAAAAAA 1
HPODL_00117 ( 308) AAAAAAAAAA 1
HPODL_00790 ( 709) AAAAAAAAAA 1
HPODL_03222 ( 752) AAAAAAAAAA 1
HPODL_03710 ( 45) AAAAAAAAAA 1
HPODL_02512 ( 671) AAAAAAAAAA 1
HPODL_02923 ( 684) AAAAAAAAAA 1
HPODL_04663 ( 762) GAAAAAAATT 1
HPODL_04632 ( 776) GAAAAAAATT 1
HPODL_00310 ( 757) GAAAAAAAAA 1
HPODL_00310 ( 717) GAAAAAAAAT 1
HPODL_04293 ( 741) GAAAAAAAAT 1
HPODL_03855 ( 685) GAAAAAAAAA 1
HPODL_01435 ( 740) GAAAAAAAAT 1
HPODL_03725 ( 707) GAAAAAAAAA 1
HPODL_00790 ( 763) AAAATAAAAT 1
HPODL_00310 ( 146) AAAATAAAAT 1
HPODL_04293 ( 666) AAAATAAAAT 1
HPODL_01290 ( 638) AAAATAAAAT 1
HPODL_00117 ( 684) GAAATAAATA 1
HPODL_04370 ( 573) GAAATAAATA 1
HPODL_05028 ( 617) GAAATAAATA 1
HPODL_01195 ( 568) GAAATAAAAT 1
HPODL_04944 ( 782) GAAATAAAAT 1
HPODL_02646 ( 645) TAAATAAATA 1
HPODL_03725 ( 209) TAAATAAATT 1
HPODL_04435 ( 758) GAATAAAATA 1
HPODL_03364 ( 651) AAAATAATTA 1
//
--------------------------------------------------------------------------------
--------------------------------------------------------------------------------
Motif RAAAAAAAWW MEME-5 position-specific scoring matrix
--------------------------------------------------------------------------------
log-odds matrix: alength= 4 w= 10 n= 57743 bayes= 11.3839 E= 2.1e-005
126 -1210 44 -255
191 -1210 -1210 -1210
191 -1210 -1210 -1210
188 -1210 -1210 -354
145 -1210 -1210 4
191 -1210 -1210 -1210
191 -1210 -1210 -1210
188 -1210 -1210 -354
70 -1210 -1210 110
91 -1210 -1210 91
--------------------------------------------------------------------------------
--------------------------------------------------------------------------------
Motif RAAAAAAAWW MEME-5 position-specific probability matrix
--------------------------------------------------------------------------------
letter-probability matrix: alength= 4 w= 10 nsites= 44 E= 2.1e-005
0.636364 0.000000 0.318182 0.045455
1.000000 0.000000 0.000000 0.000000
1.000000 0.000000 0.000000 0.000000
0.977273 0.000000 0.000000 0.022727
0.727273 0.000000 0.000000 0.272727
1.000000 0.000000 0.000000 0.000000
1.000000 0.000000 0.000000 0.000000
0.977273 0.000000 0.000000 0.022727
0.431818 0.000000 0.000000 0.568182
0.500000 0.000000 0.000000 0.500000
--------------------------------------------------------------------------------
--------------------------------------------------------------------------------
Motif RAAAAAAAWW MEME-5 regular expression
--------------------------------------------------------------------------------
[AG]AAA[AT]AAA[TA][AT]
--------------------------------------------------------------------------------
Time 1370.26 secs.
********************************************************************************
********************************************************************************
MOTIF AAAAWMGCAGTCAC MEME-6 width = 14 sites = 18 llr = 237 E-value = 4.4e-001
********************************************************************************
--------------------------------------------------------------------------------
Motif AAAAWMGCAGTCAC MEME-6 Description
--------------------------------------------------------------------------------
Simplified A 885773319:::91
pos.-specific C :22::5:91::a:9
probability G 2:1::17:1a::::
matrix T ::2331::::a:1:
bits 2.1 * *
1.9 ***
1.7 * *****
1.5 * *****
Relative 1.3 ** ********
Entropy 1.0 ** ** ********
(19.0 bits) 0.8 ** ** ********
0.6 ** ** ********
0.4 ** ***********
0.2 **************
0.0 --------------
Multilevel AAAAACGCAGTCAC
consensus CTTAA
sequence
--------------------------------------------------------------------------------
--------------------------------------------------------------------------------
Motif AAAAWMGCAGTCAC MEME-6 sites sorted by position p-value
--------------------------------------------------------------------------------
Sequence name Strand Start P-value Site
------------- ------ ----- --------- --------------
HPODL_01192 + 705 4.11e-09 AACATTGAAA AAAAACGCAGTCAC AAGAAACTGT
HPODL_03991 - 535 8.79e-09 TAATTTTAAA AAAAAAGCAGTCAC AAAGTTTAGA
HPODL_04291 + 693 8.79e-09 CCTGGATGGA AAAAAAGCAGTCAC AACATCCAAA
HPODL_04292 - 698 8.79e-09 CCTGGATGGA AAAAAAGCAGTCAC AACATCCAAA
HPODL_05126 + 618 2.81e-07 CTGCTAGACA AATTTCGCAGTCAC AAATTTTTCT
HPODL_01191 - 718 3.28e-07 GTGGCAGTGT GAGAACGCAGTCAC GAGTGTTAAA
HPODL_02546 - 719 3.28e-07 CACGCCAGAC ACCATCGCAGTCAC AAAATTTTTT
HPODL_04745 - 618 3.64e-07 ACACCCATAA GAAAAGGCAGTCAC AAGAAGCCGG
HPODL_04370 + 3 5.13e-07 AC AAAAAAGCAGTCTC TGCCCCAGCT
HPODL_00252 - 742 5.13e-07 CAAATCCGCA AAAAATACAGTCAC AAACTCGACT
HPODL_00038 + 654 7.60e-07 ATTATGACAA AATTTCACAGTCAC GGACAGTGGT
HPODL_03855 + 315 7.60e-07 GCCCAGAGCG AACAAAGCGGTCAC GGCGAAAACG
HPODL_03676 - 655 7.60e-07 TGAGGTGTAG AATTTCACAGTCAC AATGATATTA
HPODL_03710 + 670 7.99e-07 CCCGCACACG ACGTACGCAGTCAC AAACTTTTTT
HPODL_04762 - 259 1.53e-06 ATTGAGGTTG AAAATCACAGTCAA GTACGGCTAT
HPODL_04663 - 164 1.67e-06 CGCGCTCGAT AACAAGGCCGTCAC CGTGGAAGAC
HPODL_00627 - 396 1.67e-06 CAGCGCGCTC GCAATCACAGTCAC TAACTGCGGC
HPODL_04341 + 688 2.16e-06 GTTTTTGGAA AACTAAGAAGTCAC ATGATTTTTC
--------------------------------------------------------------------------------
--------------------------------------------------------------------------------
Motif AAAAWMGCAGTCAC MEME-6 block diagrams
--------------------------------------------------------------------------------
SEQUENCE NAME POSITION P-VALUE MOTIF DIAGRAM
------------- ---------------- -------------
HPODL_01192 4.1e-09 704_[+6]_82
HPODL_03991 8.8e-09 534_[-6]_252
HPODL_04291 8.8e-09 692_[+6]_94
HPODL_04292 8.8e-09 697_[-6]_89
HPODL_05126 2.8e-07 617_[+6]_169
HPODL_01191 3.3e-07 717_[-6]_69
HPODL_02546 3.3e-07 718_[-6]_68
HPODL_04745 3.6e-07 617_[-6]_169
HPODL_04370 5.1e-07 2_[+6]_784
HPODL_00252 5.1e-07 741_[-6]_45
HPODL_00038 7.6e-07 653_[+6]_133
HPODL_03855 7.6e-07 314_[+6]_472
HPODL_03676 7.6e-07 654_[-6]_132
HPODL_03710 8e-07 669_[+6]_117
HPODL_04762 1.5e-06 258_[-6]_528
HPODL_04663 1.7e-06 163_[-6]_623
HPODL_00627 1.7e-06 395_[-6]_391
HPODL_04341 2.2e-06 687_[+6]_99
--------------------------------------------------------------------------------
--------------------------------------------------------------------------------
Motif AAAAWMGCAGTCAC MEME-6 in BLOCKS format
--------------------------------------------------------------------------------
BL MOTIF AAAAWMGCAGTCAC width=14 seqs=18
HPODL_01192 ( 705) AAAAACGCAGTCAC 1
HPODL_03991 ( 535) AAAAAAGCAGTCAC 1
HPODL_04291 ( 693) AAAAAAGCAGTCAC 1
HPODL_04292 ( 698) AAAAAAGCAGTCAC 1
HPODL_05126 ( 618) AATTTCGCAGTCAC 1
HPODL_01191 ( 718) GAGAACGCAGTCAC 1
HPODL_02546 ( 719) ACCATCGCAGTCAC 1
HPODL_04745 ( 618) GAAAAGGCAGTCAC 1
HPODL_04370 ( 3) AAAAAAGCAGTCTC 1
HPODL_00252 ( 742) AAAAATACAGTCAC 1
HPODL_00038 ( 654) AATTTCACAGTCAC 1
HPODL_03855 ( 315) AACAAAGCGGTCAC 1
HPODL_03676 ( 655) AATTTCACAGTCAC 1
HPODL_03710 ( 670) ACGTACGCAGTCAC 1
HPODL_04762 ( 259) AAAATCACAGTCAA 1
HPODL_04663 ( 164) AACAAGGCCGTCAC 1
HPODL_00627 ( 396) GCAATCACAGTCAC 1
HPODL_04341 ( 688) AACTAAGAAGTCAC 1
//
--------------------------------------------------------------------------------
--------------------------------------------------------------------------------
Motif AAAAWMGCAGTCAC MEME-6 position-specific scoring matrix
--------------------------------------------------------------------------------
log-odds matrix: alength= 4 w= 14 n= 57451 bayes= 12.4879 E= 4.4e-001
165 -1081 -49 -1081
165 -49 -1081 -1081
91 -8 -108 -67
144 -1081 -1081 6
133 -1081 -1081 33
33 109 -108 -225
6 -1081 162 -1081
-225 201 -1081 -1081
174 -207 -207 -1081
-1081 -1081 209 -1081
-1081 -1081 -1081 191
-1081 209 -1081 -1081
183 -1081 -1081 -225
-225 201 -1081 -1081
--------------------------------------------------------------------------------
--------------------------------------------------------------------------------
Motif AAAAWMGCAGTCAC MEME-6 position-specific probability matrix
--------------------------------------------------------------------------------
letter-probability matrix: alength= 4 w= 14 nsites= 18 E= 4.4e-001
0.833333 0.000000 0.166667 0.000000
0.833333 0.166667 0.000000 0.000000
0.500000 0.222222 0.111111 0.166667
0.722222 0.000000 0.000000 0.277778
0.666667 0.000000 0.000000 0.333333
0.333333 0.500000 0.111111 0.055556
0.277778 0.000000 0.722222 0.000000
0.055556 0.944444 0.000000 0.000000
0.888889 0.055556 0.055556 0.000000
0.000000 0.000000 1.000000 0.000000
0.000000 0.000000 0.000000 1.000000
0.000000 1.000000 0.000000 0.000000
0.944444 0.000000 0.000000 0.055556
0.055556 0.944444 0.000000 0.000000
--------------------------------------------------------------------------------
--------------------------------------------------------------------------------
Motif AAAAWMGCAGTCAC MEME-6 regular expression
--------------------------------------------------------------------------------
AA[AC][AT][AT][CA][GA]CAGTCAC
--------------------------------------------------------------------------------
Time 1634.52 secs.
********************************************************************************
********************************************************************************
MOTIF CWYCRVCARCAGCM MEME-7 width = 14 sites = 32 llr = 353 E-value = 2.2e+004
********************************************************************************
--------------------------------------------------------------------------------
Motif CWYCRVCARCAGCM MEME-7 Description
--------------------------------------------------------------------------------
Simplified A :61344:a4:a2:5
pos.-specific C 9:58:3a:18:184
probability G 1:::53::52:72:
matrix T :44:11:::::::1
bits 2.1
1.9 ** *
1.7 * ** *
1.5 * ** ** *
Relative 1.3 * * ** ** *
Entropy 1.0 * * ** ** *
(15.9 bits) 0.8 ** * ** ****
0.6 ***** ********
0.4 ***** ********
0.2 **************
0.0 --------------
Multilevel CACCGACAGCAGCA
consensus TTAAC A A C
sequence G
--------------------------------------------------------------------------------
--------------------------------------------------------------------------------
Motif CWYCRVCARCAGCM MEME-7 sites sorted by position p-value
--------------------------------------------------------------------------------
Sequence name Strand Start P-value Site
------------- ------ ----- --------- --------------
HPODL_03710 + 209 2.05e-08 GCCTCAGAAG CACCGGCAGCAGCA CCAGAAGCAC
HPODL_03710 + 230 4.83e-08 GCACCAGAAG CACCAGCAGCAGCA GCTGGAGCAC
HPODL_03855 - 354 9.82e-08 CACCAAGCAC CACCGCCAACAGCA CATATATCCC
HPODL_03710 + 173 2.38e-07 TCTTCCTCTT CTTCAGCAGCAGCC TCCTCAGCAG
HPODL_03222 + 374 5.01e-07 TCGAGAGAAG CACCGACAACAGCT CTTTGGTGCT
HPODL_04341 - 415 6.12e-07 CCTCCAATAT CACAGCCAACAGCC TTCTTAAGAG
HPODL_00252 - 251 1.44e-06 CATCGTTCAG CTCCTCCAGCAGCA CTTGCTTGAA
HPODL_02340 + 131 1.44e-06 GTTTCGTGCA CTTCGCCAGGAGCC ATCGTCTGCA
HPODL_05346 - 546 1.61e-06 CCCTCCTCGG CATCACCACCAGCA GAAGCCTGAG
HPODL_05028 - 386 1.79e-06 GAACCAAGTC CATCACCAAGAGCA CCAAGACTCT
HPODL_02805 + 382 2.73e-06 GATACATCCA CTTCGCCAACAGGC TGACCGGATG
HPODL_03364 - 22 2.94e-06 AGATTGTTTT CACCGACAAGAACC GGTCGATGAT
HPODL_02646 - 366 3.96e-06 CCAATTTTCA CACAGACAACAGGA CTAGACATAA
HPODL_02595 + 90 3.96e-06 ACAGAAACTG CTCAGACAACAGCT CGAAGCTAGC
HPODL_03482 + 283 4.39e-06 GCAGGTTTCC CATCGACAGGAGGC AGCACAATGT
HPODL_03710 + 188 4.39e-06 GCAGCAGCCT CCTCAGCAGCAGCC TCAGAAGCAC
HPODL_02512 - 37 4.39e-06 CAAATATGTC CACAAACAGCACCA CAGATACTCT
HPODL_05146 + 445 4.39e-06 TCGGCTATCA CTCAGTCAGCAGCC CCAAACACCG
HPODL_02595 + 329 5.41e-06 TCTACTAATG CTCCTCCAGCAGCT GCCTCCTACT
HPODL_03710 + 356 5.41e-06 TCAGATTCCA CTTCGACACCAACA GACTCGAGCA
HPODL_00277 - 448 5.95e-06 GATTCAGAGC CTCAAGCACCAGCC TCAAGACGAG
HPODL_04291 - 216 5.95e-06 CCTTGATCAT CTTCGACAAGAACA CCAAGCCTTC
HPODL_01021 - 90 6.56e-06 CGTTGGCCGG CTTCAGCAGGAGCT TGGGCTCAAG
HPODL_01265 + 395 7.14e-06 TGAATACACA GACCAGCAGCAACC AGTGGATGTT
HPODL_04662 - 229 7.81e-06 GTGACAGTTC CAACAACAACAACA ATCTTGTCGG
HPODL_00627 + 47 8.39e-06 CCGTGGAGAT CATAAACAACACCA GCTTCAAAAA
HPODL_05150 - 126 8.39e-06 CGTTTGAGGT CACCAGCAGCACGA TCGCGCCAAA
HPODL_00790 + 73 9.10e-06 CCGCTCTAGA CATCGTCAACAGGC TCTGGGGGAT
HPODL_04632 - 688 9.10e-06 CACGTCTCTC CTTATCCAACAGCA GGGGCCCTCC
HPODL_00236 - 16 1.05e-05 GACCTCCATG GTTCAACAGCAACA AAGCTTGTGG
HPODL_03855 - 60 1.12e-05 CGCTCGTCAT GAACGACAGCAGCC CCGTTACTAT
HPODL_03222 + 224 1.78e-05 GAGATCTTGG CACCAGTAGCAACC TGTGCAGCCT
--------------------------------------------------------------------------------
--------------------------------------------------------------------------------
Motif CWYCRVCARCAGCM MEME-7 block diagrams
--------------------------------------------------------------------------------
SEQUENCE NAME POSITION P-VALUE MOTIF DIAGRAM
------------- ---------------- -------------
HPODL_03710 5.4e-06 172_[+7]_1_[+7]_7_[+7]_7_[+7]_112_
[+7]_431
HPODL_03855 1.1e-05 59_[-7]_280_[-7]_433
HPODL_03222 1.8e-05 223_[+7]_136_[+7]_413
HPODL_04341 6.1e-07 414_[-7]_372
HPODL_00252 1.4e-06 250_[-7]_536
HPODL_02340 1.4e-06 130_[+7]_656
HPODL_05346 1.6e-06 545_[-7]_241
HPODL_05028 1.8e-06 385_[-7]_401
HPODL_02805 2.7e-06 381_[+7]_405
HPODL_03364 2.9e-06 21_[-7]_765
HPODL_02646 4e-06 365_[-7]_421
HPODL_02595 5.4e-06 89_[+7]_225_[+7]_458
HPODL_03482 4.4e-06 282_[+7]_504
HPODL_02512 4.4e-06 36_[-7]_750
HPODL_05146 4.4e-06 444_[+7]_342
HPODL_00277 6e-06 447_[-7]_339
HPODL_04291 6e-06 215_[-7]_571
HPODL_01021 6.6e-06 89_[-7]_697
HPODL_01265 7.1e-06 394_[+7]_392
HPODL_04662 7.8e-06 228_[-7]_558
HPODL_00627 8.4e-06 46_[+7]_740
HPODL_05150 8.4e-06 125_[-7]_661
HPODL_00790 9.1e-06 72_[+7]_714
HPODL_04632 9.1e-06 687_[-7]_99
HPODL_00236 1e-05 15_[-7]_771
--------------------------------------------------------------------------------
--------------------------------------------------------------------------------
Motif CWYCRVCARCAGCM MEME-7 in BLOCKS format
--------------------------------------------------------------------------------
BL MOTIF CWYCRVCARCAGCM width=14 seqs=32
HPODL_03710 ( 209) CACCGGCAGCAGCA 1
HPODL_03710 ( 230) CACCAGCAGCAGCA 1
HPODL_03855 ( 354) CACCGCCAACAGCA 1
HPODL_03710 ( 173) CTTCAGCAGCAGCC 1
HPODL_03222 ( 374) CACCGACAACAGCT 1
HPODL_04341 ( 415) CACAGCCAACAGCC 1
HPODL_00252 ( 251) CTCCTCCAGCAGCA 1
HPODL_02340 ( 131) CTTCGCCAGGAGCC 1
HPODL_05346 ( 546) CATCACCACCAGCA 1
HPODL_05028 ( 386) CATCACCAAGAGCA 1
HPODL_02805 ( 382) CTTCGCCAACAGGC 1
HPODL_03364 ( 22) CACCGACAAGAACC 1
HPODL_02646 ( 366) CACAGACAACAGGA 1
HPODL_02595 ( 90) CTCAGACAACAGCT 1
HPODL_03482 ( 283) CATCGACAGGAGGC 1
HPODL_03710 ( 188) CCTCAGCAGCAGCC 1
HPODL_02512 ( 37) CACAAACAGCACCA 1
HPODL_05146 ( 445) CTCAGTCAGCAGCC 1
HPODL_02595 ( 329) CTCCTCCAGCAGCT 1
HPODL_03710 ( 356) CTTCGACACCAACA 1
HPODL_00277 ( 448) CTCAAGCACCAGCC 1
HPODL_04291 ( 216) CTTCGACAAGAACA 1
HPODL_01021 ( 90) CTTCAGCAGGAGCT 1
HPODL_01265 ( 395) GACCAGCAGCAACC 1
HPODL_04662 ( 229) CAACAACAACAACA 1
HPODL_00627 ( 47) CATAAACAACACCA 1
HPODL_05150 ( 126) CACCAGCAGCACGA 1
HPODL_00790 ( 73) CATCGTCAACAGGC 1
HPODL_04632 ( 688) CTTATCCAACAGCA 1
HPODL_00236 ( 16) GTTCAACAGCAACA 1
HPODL_03855 ( 60) GAACGACAGCAGCC 1
HPODL_03222 ( 224) CACCAGTAGCAACC 1
//
--------------------------------------------------------------------------------
--------------------------------------------------------------------------------
Motif CWYCRVCARCAGCM MEME-7 position-specific scoring matrix
--------------------------------------------------------------------------------
log-odds matrix: alength= 4 w= 14 n= 57451 bayes= 11.5465 E= 2.2e+004
-1164 195 -132 -1164
108 -290 -1164 61
-209 109 -1164 72
-9 168 -1164 -1164
72 -1164 100 -150
50 26 26 -209
-1164 205 -1164 -308
191 -1164 -1164 -1164
61 -132 109 -1164
-1164 179 -32 -1164
191 -1164 -1164 -1164
-28 -132 155 -1164
-1164 185 -58 -1164
82 79 -1164 -109
--------------------------------------------------------------------------------
--------------------------------------------------------------------------------
Motif CWYCRVCARCAGCM MEME-7 position-specific probability matrix
--------------------------------------------------------------------------------
letter-probability matrix: alength= 4 w= 14 nsites= 32 E= 2.2e+004
0.000000 0.906250 0.093750 0.000000
0.562500 0.031250 0.000000 0.406250
0.062500 0.500000 0.000000 0.437500
0.250000 0.750000 0.000000 0.000000
0.437500 0.000000 0.468750 0.093750
0.375000 0.281250 0.281250 0.062500
0.000000 0.968750 0.000000 0.031250
1.000000 0.000000 0.000000 0.000000
0.406250 0.093750 0.500000 0.000000
0.000000 0.812500 0.187500 0.000000
1.000000 0.000000 0.000000 0.000000
0.218750 0.093750 0.687500 0.000000
0.000000 0.843750 0.156250 0.000000
0.468750 0.406250 0.000000 0.125000
--------------------------------------------------------------------------------
--------------------------------------------------------------------------------
Motif CWYCRVCARCAGCM MEME-7 regular expression
--------------------------------------------------------------------------------
C[AT][CT][CA][GA][ACG]CA[GA]CA[GA]C[AC]
--------------------------------------------------------------------------------
Time 1899.61 secs.
********************************************************************************
********************************************************************************
MOTIF GKCAGCRAKGAGCAG MEME-8 width = 15 sites = 7 llr = 114 E-value = 1.9e+005
********************************************************************************
--------------------------------------------------------------------------------
Motif GKCAGCRAKGAGCAG MEME-8 Description
--------------------------------------------------------------------------------
Simplified A :::a::6a1:a3:a:
pos.-specific C ::9::a:::3::9::
probability G a61:a:3:47:71:a
matrix T :4::::1:4::::::
bits 2.1 * ** *
1.9 * *** * * **
1.7 * *** * * **
1.5 * **** * * ***
Relative 1.3 * **** * ******
Entropy 1.0 ****** * ******
(23.6 bits) 0.8 ****** * ******
0.6 ***************
0.4 ***************
0.2 ***************
0.0 ---------------
Multilevel GGCAGCAAGGAGCAG
consensus T G TC A
sequence
--------------------------------------------------------------------------------
--------------------------------------------------------------------------------
Motif GKCAGCRAKGAGCAG MEME-8 sites sorted by position p-value
--------------------------------------------------------------------------------
Sequence name Strand Start P-value Site
------------- ------ ----- --------- ---------------
HPODL_05214 + 39 6.55e-10 TTGCGCGCTC GGCAGCAAGGAGCAG ATCTTTCAGT
HPODL_03364 - 81 8.62e-09 CCTCGTATTT GGCAGCAATGAACAG AGCAACGGCA
HPODL_01519 - 479 1.69e-08 CAAGCAAGCA GTCAGCAAAGAGCAG GACGAGGAAA
HPODL_04228 + 264 3.46e-08 CGAGGAAATC GGCAGCGAGGAGGAG CAGAGCGAGG
HPODL_03991 + 232 3.83e-08 CCATGATATC GGCAGCTATCAGCAG GGCACTGAAA
HPODL_04292 + 194 4.01e-08 TTCTTCTAGC GTCAGCAATCAACAG GGTTCTGTCG
HPODL_02805 + 557 4.80e-08 CCACGCGGAC GTGAGCGAGGAGCAG GCGAACAAGA
--------------------------------------------------------------------------------
--------------------------------------------------------------------------------
Motif GKCAGCRAKGAGCAG MEME-8 block diagrams
--------------------------------------------------------------------------------
SEQUENCE NAME POSITION P-VALUE MOTIF DIAGRAM
------------- ---------------- -------------
HPODL_05214 6.6e-10 38_[+8]_747
HPODL_03364 8.6e-09 80_[-8]_705
HPODL_01519 1.7e-08 478_[-8]_307
HPODL_04228 3.5e-08 263_[+8]_522
HPODL_03991 3.8e-08 231_[+8]_554
HPODL_04292 4e-08 193_[+8]_592
HPODL_02805 4.8e-08 556_[+8]_229
--------------------------------------------------------------------------------
--------------------------------------------------------------------------------
Motif GKCAGCRAKGAGCAG MEME-8 in BLOCKS format
--------------------------------------------------------------------------------
BL MOTIF GKCAGCRAKGAGCAG width=15 seqs=7
HPODL_05214 ( 39) GGCAGCAAGGAGCAG 1
HPODL_03364 ( 81) GGCAGCAATGAACAG 1
HPODL_01519 ( 479) GTCAGCAAAGAGCAG 1
HPODL_04228 ( 264) GGCAGCGAGGAGGAG 1
HPODL_03991 ( 232) GGCAGCTATCAGCAG 1
HPODL_04292 ( 194) GTCAGCAATCAACAG 1
HPODL_02805 ( 557) GTGAGCGAGGAGCAG 1
//
--------------------------------------------------------------------------------
--------------------------------------------------------------------------------
Motif GKCAGCRAKGAGCAG MEME-8 position-specific scoring matrix
--------------------------------------------------------------------------------
log-odds matrix: alength= 4 w= 15 n= 57378 bayes= 12.8445 E= 1.9e+005
-945 -945 209 -945
-945 -945 129 69
-945 187 -71 -945
191 -945 -945 -945
-945 -945 209 -945
-945 209 -945 -945
110 -945 29 -89
191 -945 -945 -945
-89 -945 87 69
-945 29 161 -945
191 -945 -945 -945
10 -945 161 -945
-945 187 -71 -945
191 -945 -945 -945
-945 -945 209 -945
--------------------------------------------------------------------------------
--------------------------------------------------------------------------------
Motif GKCAGCRAKGAGCAG MEME-8 position-specific probability matrix
--------------------------------------------------------------------------------
letter-probability matrix: alength= 4 w= 15 nsites= 7 E= 1.9e+005
0.000000 0.000000 1.000000 0.000000
0.000000 0.000000 0.571429 0.428571
0.000000 0.857143 0.142857 0.000000
1.000000 0.000000 0.000000 0.000000
0.000000 0.000000 1.000000 0.000000
0.000000 1.000000 0.000000 0.000000
0.571429 0.000000 0.285714 0.142857
1.000000 0.000000 0.000000 0.000000
0.142857 0.000000 0.428571 0.428571
0.000000 0.285714 0.714286 0.000000
1.000000 0.000000 0.000000 0.000000
0.285714 0.000000 0.714286 0.000000
0.000000 0.857143 0.142857 0.000000
1.000000 0.000000 0.000000 0.000000
0.000000 0.000000 1.000000 0.000000
--------------------------------------------------------------------------------
--------------------------------------------------------------------------------
Motif GKCAGCRAKGAGCAG MEME-8 regular expression
--------------------------------------------------------------------------------
G[GT]CAGC[AG]A[GT][GC]A[GA]CAG
--------------------------------------------------------------------------------
Time 2162.29 secs.
********************************************************************************
********************************************************************************
MOTIF KCGGKCTCSGSCTCS MEME-9 width = 15 sites = 17 llr = 221 E-value = 2.5e+005
********************************************************************************
--------------------------------------------------------------------------------
Motif KCGGKCTCSGSCTCS MEME-9 Description
--------------------------------------------------------------------------------
Simplified A ::22::::12:::2:
pos.-specific C :7::1a:a5:69:86
probability G 6:854:::474:1:4
matrix T 43125:a::1:19::
bits 2.1 * *
1.9 ***
1.7 ***
1.5 *** ***
Relative 1.3 * *** ***
Entropy 1.0 *** *** ******
(18.8 bits) 0.8 *** *** ******
0.6 ***************
0.4 ***************
0.2 ***************
0.0 ---------------
Multilevel GCGGTCTCCGCCTCC
consensus TT AG GAG G
sequence T
--------------------------------------------------------------------------------
--------------------------------------------------------------------------------
Motif KCGGKCTCSGSCTCS MEME-9 sites sorted by position p-value
--------------------------------------------------------------------------------
Sequence name Strand Start P-value Site
------------- ------ ----- --------- ---------------
HPODL_01560 + 603 1.63e-08 GGATACTATG GCGGGCTCGGGCTCG TGTGGAGCCC
HPODL_05028 - 444 2.00e-08 CTCTCCCAAC GCGGTCTCCACCTCC CCAACGACCT
HPODL_00785 - 736 3.34e-08 GCTCAACCCC GCGAGCTCGGCCTCC TCCTCTACGG
HPODL_00785 - 511 3.98e-08 CACCTTGAAG GCGGGCTCCAGCTCC AAGTGGGGTT
HPODL_03855 - 223 7.41e-08 CTCCGGCGTT GCAGGCTCCGGCTCC TTGTATGTAC
HPODL_03222 - 594 9.85e-08 TGAAGTTGAC TCGTTCTCCGGCTCG AAGATCTACC
HPODL_01021 + 183 2.32e-07 CTTCAGGGTG TTGATCTCGGCCTCC ATGTCCTCTA
HPODL_00277 + 283 2.32e-07 GGTTCCCGCG GCGGCCTCAGCCTCC AGTTGAGTGT
HPODL_04293 + 602 9.00e-07 TTGAGATCAA GTGTTCTCGGCCTAC TACCGCTCGT
HPODL_02646 + 541 1.06e-06 CGCTTTTTGC GCTGGCTCCAGCTCC GCGCCGTCCT
HPODL_00236 + 335 1.16e-06 AAACTTCTTA TTGAGCTCCAGCTCG AATGCCTCCA
HPODL_04663 + 50 1.24e-06 CGTTCAGGAG GTAGTCTCCGCCGCC TTCAGGGCCT
HPODL_02119 + 346 1.33e-06 CCGGATAGCA TTGAGCTCGGCCTAC AAGGCGGGCA
HPODL_01852 + 227 1.56e-06 AAACTGGGAG TCGTTCTCCTGCTCG ATACCAGCAG
HPODL_01655 + 343 1.67e-06 CATGTAAGCG GCGGTCTCGGCTGCG AGGTTGTCCA
HPODL_04291 + 23 2.33e-06 TTTCTTCTTC TCAGCCTCAGCCTCG GCCTTGTCCT
HPODL_00277 + 515 2.95e-06 TCCAGGTCTC TCGTTCTCCGCTTAG TCTTGTATCT
--------------------------------------------------------------------------------
--------------------------------------------------------------------------------
Motif KCGGKCTCSGSCTCS MEME-9 block diagrams
--------------------------------------------------------------------------------
SEQUENCE NAME POSITION P-VALUE MOTIF DIAGRAM
------------- ---------------- -------------
HPODL_01560 1.6e-08 602_[+9]_183
HPODL_05028 2e-08 443_[-9]_342
HPODL_00785 4e-08 510_[-9]_210_[-9]_50
HPODL_03855 7.4e-08 222_[-9]_563
HPODL_03222 9.8e-08 593_[-9]_192
HPODL_01021 2.3e-07 182_[+9]_603
HPODL_00277 3e-06 282_[+9]_217_[+9]_271
HPODL_04293 9e-07 601_[+9]_184
HPODL_02646 1.1e-06 540_[+9]_245
HPODL_00236 1.2e-06 334_[+9]_451
HPODL_04663 1.2e-06 49_[+9]_736
HPODL_02119 1.3e-06 345_[+9]_440
HPODL_01852 1.6e-06 226_[+9]_559
HPODL_01655 1.7e-06 342_[+9]_443
HPODL_04291 2.3e-06 22_[+9]_763
--------------------------------------------------------------------------------
--------------------------------------------------------------------------------
Motif KCGGKCTCSGSCTCS MEME-9 in BLOCKS format
--------------------------------------------------------------------------------
BL MOTIF KCGGKCTCSGSCTCS width=15 seqs=17
HPODL_01560 ( 603) GCGGGCTCGGGCTCG 1
HPODL_05028 ( 444) GCGGTCTCCACCTCC 1
HPODL_00785 ( 736) GCGAGCTCGGCCTCC 1
HPODL_00785 ( 511) GCGGGCTCCAGCTCC 1
HPODL_03855 ( 223) GCAGGCTCCGGCTCC 1
HPODL_03222 ( 594) TCGTTCTCCGGCTCG 1
HPODL_01021 ( 183) TTGATCTCGGCCTCC 1
HPODL_00277 ( 283) GCGGCCTCAGCCTCC 1
HPODL_04293 ( 602) GTGTTCTCGGCCTAC 1
HPODL_02646 ( 541) GCTGGCTCCAGCTCC 1
HPODL_00236 ( 335) TTGAGCTCCAGCTCG 1
HPODL_04663 ( 50) GTAGTCTCCGCCGCC 1
HPODL_02119 ( 346) TTGAGCTCGGCCTAC 1
HPODL_01852 ( 227) TCGTTCTCCTGCTCG 1
HPODL_01655 ( 343) GCGGTCTCGGCTGCG 1
HPODL_04291 ( 23) TCAGCCTCAGCCTCG 1
HPODL_00277 ( 515) TCGTTCTCCGCTTAG 1
//
--------------------------------------------------------------------------------
--------------------------------------------------------------------------------
Motif KCGGKCTCSGSCTCS MEME-9 position-specific scoring matrix
--------------------------------------------------------------------------------
log-odds matrix: alength= 4 w= 15 n= 57378 bayes= 13.0856 E= 2.5e+005
-1073 -1073 133 63
-1073 159 -1073 15
-59 -1073 171 -217
-18 -1073 118 -18
-1073 -99 81 82
-1073 209 -1073 -1073
-1073 -1073 -1073 191
-1073 209 -1073 -1073
-117 118 59 -1073
-18 -1073 159 -217
-1073 133 81 -1073
-1073 191 -1073 -117
-1073 -1073 -99 173
-59 181 -1073 -1073
-1073 133 81 -1073
--------------------------------------------------------------------------------
--------------------------------------------------------------------------------
Motif KCGGKCTCSGSCTCS MEME-9 position-specific probability matrix
--------------------------------------------------------------------------------
letter-probability matrix: alength= 4 w= 15 nsites= 17 E= 2.5e+005
0.000000 0.000000 0.588235 0.411765
0.000000 0.705882 0.000000 0.294118
0.176471 0.000000 0.764706 0.058824
0.235294 0.000000 0.529412 0.235294
0.000000 0.117647 0.411765 0.470588
0.000000 1.000000 0.000000 0.000000
0.000000 0.000000 0.000000 1.000000
0.000000 1.000000 0.000000 0.000000
0.117647 0.529412 0.352941 0.000000
0.235294 0.000000 0.705882 0.058824
0.000000 0.588235 0.411765 0.000000
0.000000 0.882353 0.000000 0.117647
0.000000 0.000000 0.117647 0.882353
0.176471 0.823529 0.000000 0.000000
0.000000 0.588235 0.411765 0.000000
--------------------------------------------------------------------------------
--------------------------------------------------------------------------------
Motif KCGGKCTCSGSCTCS MEME-9 regular expression
--------------------------------------------------------------------------------
[GT][CT]G[GAT][TG]CTC[CG][GA][CG]CTC[CG]
--------------------------------------------------------------------------------
Time 2412.73 secs.
********************************************************************************
********************************************************************************
MOTIF CGTCGATSGACGCGA MEME-10 width = 15 sites = 9 llr = 136 E-value = 5.4e+005
********************************************************************************
--------------------------------------------------------------------------------
Motif CGTCGATSGACGCGA MEME-10 Description
--------------------------------------------------------------------------------
Simplified A ::2::7:118:::19
pos.-specific C 8:2a12:6::8:a1:
probability G 2a::91:39:2a:8:
matrix T ::6:::a::2::::1
bits 2.1 * * **
1.9 * * * **
1.7 * ** * **
1.5 * ** * * ** *
Relative 1.3 ** ** * * *** *
Entropy 1.0 ** ** * *******
(21.7 bits) 0.8 ** **** *******
0.6 ** ************
0.4 ***************
0.2 ***************
0.0 ---------------
Multilevel CGTCGATCGACGCGA
consensus G A C G TG
sequence C
--------------------------------------------------------------------------------
--------------------------------------------------------------------------------
Motif CGTCGATSGACGCGA MEME-10 sites sorted by position p-value
--------------------------------------------------------------------------------
Sequence name Strand Start P-value Site
------------- ------ ----- --------- ---------------
HPODL_01195 + 484 5.66e-09 GGGACGGGGT GGTCGATCGACGCGA CAGGGTTTTC
HPODL_04228 + 708 1.07e-08 GGCGTGCGCG CGTCGATAGACGCGA CGACCATGAT
HPODL_00236 + 437 1.37e-08 TATGTTAAAA GGCCGATCGACGCGA CTAAATTACG
HPODL_02646 - 566 1.77e-08 CAGACAGAGA CGACGATCGAGGCGA AGGACGGCGC
HPODL_00942 - 383 3.64e-08 ATGATTGGAG CGTCGCTGGAGGCGA GCTCACTTTT
HPODL_00790 - 654 5.99e-08 TGAGAGCCTC CGTCGATCGTCGCCA TGCATTATTT
HPODL_00117 - 454 1.87e-07 GAGTCTGCGT CGACGCTGGACGCAA ACGACGTGAT
HPODL_00752 + 659 2.94e-07 TTGTACTGTG CGTCGGTCGTCGCGT CGTTGGGAAA
HPODL_03676 - 198 4.29e-07 CCCATCAGCA CGCCCATGAACGCGA CACTGTCCTC
--------------------------------------------------------------------------------
--------------------------------------------------------------------------------
Motif CGTCGATSGACGCGA MEME-10 block diagrams
--------------------------------------------------------------------------------
SEQUENCE NAME POSITION P-VALUE MOTIF DIAGRAM
------------- ---------------- -------------
HPODL_01195 5.7e-09 483_[+10]_302
HPODL_04228 1.1e-08 707_[+10]_78
HPODL_00236 1.4e-08 436_[+10]_349
HPODL_02646 1.8e-08 565_[-10]_220
HPODL_00942 3.6e-08 382_[-10]_403
HPODL_00790 6e-08 653_[-10]_132
HPODL_00117 1.9e-07 453_[-10]_332
HPODL_00752 2.9e-07 658_[+10]_127
HPODL_03676 4.3e-07 197_[-10]_588
--------------------------------------------------------------------------------
--------------------------------------------------------------------------------
Motif CGTCGATSGACGCGA MEME-10 in BLOCKS format
--------------------------------------------------------------------------------
BL MOTIF CGTCGATSGACGCGA width=15 seqs=9
HPODL_01195 ( 484) GGTCGATCGACGCGA 1
HPODL_04228 ( 708) CGTCGATAGACGCGA 1
HPODL_00236 ( 437) GGCCGATCGACGCGA 1
HPODL_02646 ( 566) CGACGATCGAGGCGA 1
HPODL_00942 ( 383) CGTCGCTGGAGGCGA 1
HPODL_00790 ( 654) CGTCGATCGTCGCCA 1
HPODL_00117 ( 454) CGACGCTGGACGCAA 1
HPODL_00752 ( 659) CGTCGGTCGTCGCGT 1
HPODL_03676 ( 198) CGCCCATGAACGCGA 1
//
--------------------------------------------------------------------------------
--------------------------------------------------------------------------------
Motif CGTCGATSGACGCGA MEME-10 position-specific scoring matrix
--------------------------------------------------------------------------------
log-odds matrix: alength= 4 w= 15 n= 57378 bayes= 12.7724 E= 5.4e+005
-982 173 -8 -982
-982 -982 209 -982
-26 -8 -982 106
-982 209 -982 -982
-982 -107 192 -982
133 -8 -107 -982
-982 -982 -982 191
-126 124 51 -982
-126 -982 192 -982
155 -982 -982 -26
-982 173 -8 -982
-982 -982 209 -982
-982 209 -982 -982
-126 -107 173 -982
174 -982 -982 -126
--------------------------------------------------------------------------------
--------------------------------------------------------------------------------
Motif CGTCGATSGACGCGA MEME-10 position-specific probability matrix
--------------------------------------------------------------------------------
letter-probability matrix: alength= 4 w= 15 nsites= 9 E= 5.4e+005
0.000000 0.777778 0.222222 0.000000
0.000000 0.000000 1.000000 0.000000
0.222222 0.222222 0.000000 0.555556
0.000000 1.000000 0.000000 0.000000
0.000000 0.111111 0.888889 0.000000
0.666667 0.222222 0.111111 0.000000
0.000000 0.000000 0.000000 1.000000
0.111111 0.555556 0.333333 0.000000
0.111111 0.000000 0.888889 0.000000
0.777778 0.000000 0.000000 0.222222
0.000000 0.777778 0.222222 0.000000
0.000000 0.000000 1.000000 0.000000
0.000000 1.000000 0.000000 0.000000
0.111111 0.111111 0.777778 0.000000
0.888889 0.000000 0.000000 0.111111
--------------------------------------------------------------------------------
--------------------------------------------------------------------------------
Motif CGTCGATSGACGCGA MEME-10 regular expression
--------------------------------------------------------------------------------
[CG]G[TAC]CG[AC]T[CG]G[AT][CG]GCGA
--------------------------------------------------------------------------------
Time 2649.29 secs.
********************************************************************************
********************************************************************************
SUMMARY OF MOTIFS
********************************************************************************
--------------------------------------------------------------------------------
Combined block diagrams: non-overlapping sites with p-value < 0.0001
--------------------------------------------------------------------------------
SEQUENCE NAME COMBINED P-VALUE MOTIF DIAGRAM
------------- ---------------- -------------
HPODL_04762 9.65e-08 4_[+7(7.91e-05)]_37_[+7(7.08e-05)]_\
189_[-6(1.53e-06)]_185_[-3(1.55e-07)]_51_[+2(6.42e-06)]_17_[-4(2.87e-06)]_\
48_[-4(9.98e-07)]_100_[+1(1.21e-05)]_3_[-1(4.68e-06)]_51
HPODL_01594 9.67e-05 220_[+9(5.55e-05)]_160_\
[-10(4.85e-05)]_197_[-6(9.09e-05)]_51_[-3(1.64e-07)]_29_[+2(9.44e-05)]_22_\
[-1(1.56e-06)]_4_[-1(6.24e-06)]_2_[-1(7.72e-05)]_12
HPODL_03676 1.24e-07 164_[-8(2.61e-05)]_18_\
[-10(4.29e-07)]_442_[-6(7.60e-07)]_2_[-4(9.62e-08)]_4_[-5(3.55e-06)]_20_\
[+4(9.61e-06)]_72
HPODL_05150 3.14e-05 43_[+6(6.41e-06)]_68_[-7(8.39e-06)]_\
305_[-8(4.77e-05)]_236_[+2(2.19e-06)]_11_[+1(6.64e-05)]_3_[+2(6.00e-07)]_8_\
[-1(1.56e-06)]_35
HPODL_02923 1.20e-04 80_[+7(6.81e-05)]_589_\
[-5(7.09e-06)]_19_[+2(3.78e-07)]_30_[-5(3.38e-05)]_2_[+1(1.56e-06)]_22
HPODL_03725 9.46e-05 208_[-5(3.73e-05)]_354_\
[+1(4.62e-05)]_9_[+5(1.02e-05)]_2_[+3(9.48e-08)]_88_[-5(1.33e-05)]_\
[-2(7.94e-06)]_38_[-1(3.12e-06)]_22
HPODL_04292 1.44e-09 193_[+8(4.01e-08)]_359_\
[-3(2.02e-05)]_44_[-5(8.80e-05)]_15_[-1(1.56e-06)]_3_[-3(1.97e-07)]_18_\
[-6(8.79e-09)]_42_[-1(3.12e-06)]_37
HPODL_01265 4.19e-05 198_[-9(4.53e-05)]_181_\
[+7(7.14e-06)]_198_[-2(3.59e-06)]_53_[+7(3.61e-05)]_9_[+4(2.17e-06)]_5_\
[-1(3.12e-06)]_32_[+1(1.64e-05)]_35
HPODL_02705 9.08e-03 353_[-1(9.63e-05)]_292_\
[-2(5.24e-07)]_32_[+5(3.55e-06)]_9_[+1(1.95e-05)]_70
HPODL_00942 3.23e-06 101_[-7(7.64e-05)]_42_\
[+2(1.12e-06)]_211_[-10(3.64e-08)]_267_[+2(5.96e-08)]_27_[+1(1.56e-06)]_85
HPODL_02340 3.77e-09 15_[-3(5.89e-08)]_100_\
[+7(1.44e-06)]_1_[-10(6.87e-05)]_219_[+6(5.02e-05)]_255_[-10(8.56e-07)]_59_\
[-2(5.24e-07)]_29_[-1(1.56e-06)]_4_[-1(6.24e-06)]_11
HPODL_01435 3.05e-07 467_[-3(1.88e-06)]_15_\
[+8(5.90e-05)]_121_[-3(1.55e-07)]_25_[-5(3.55e-06)]_12_[+2(2.06e-08)]_30_\
[-5(1.33e-05)]_4_[+1(1.56e-06)]_37
HPODL_02119 9.40e-04 345_[+9(1.33e-06)]_355_\
[-2(5.24e-07)]_26_[-1(4.62e-05)]_7_[-1(1.64e-05)]_18
HPODL_04632 6.61e-06 194_[-10(5.45e-05)]_269_\
[-6(6.37e-05)]_25_[+8(1.15e-05)]_155_[-7(9.10e-06)]_22_[-4(1.08e-06)]_1_\
[-4(1.94e-06)]_14_[+1(1.64e-05)]_3_[+5(1.02e-05)]_15
HPODL_00627 5.74e-10 46_[+7(8.39e-06)]_142_\
[+3(3.67e-07)]_71_[+2(8.20e-05)]_60_[+2(4.17e-07)]_19_[-6(1.67e-06)]_189_\
[+4(4.50e-08)]_63_[-2(3.86e-06)]_4_[-4(4.41e-07)]_9_[-1(5.36e-05)]_78
HPODL_00492 8.50e-04 54_[-8(4.77e-05)]_318_\
[-2(3.36e-05)]_5_[+7(5.23e-05)]_234_[-5(3.55e-06)]_6_[-2(6.93e-06)]_14_\
[+1(1.64e-05)]_16_[+5(3.55e-06)]_66
HPODL_05146 2.92e-03 35_[+8(2.47e-05)]_394_\
[+7(4.39e-06)]_249_[+1(7.80e-06)]_24_[-1(6.34e-05)]_49
HPODL_02512 4.35e-05 36_[-7(4.39e-06)]_588_\
[-4(1.58e-05)]_20_[+5(7.09e-06)]_31_[+2(1.36e-06)]_21_[-1(9.36e-06)]_\
[+1(4.68e-06)]_3_[-1(3.12e-06)]_21
HPODL_03855 8.24e-09 59_[-7(1.12e-05)]_3_[+8(2.13e-05)]_\
131_[-9(7.41e-08)]_77_[+6(7.60e-07)]_25_[-7(9.82e-08)]_106_[+8(9.76e-05)]_\
132_[-6(5.02e-05)]_22_[-1(6.93e-05)]_18_[+5(1.33e-05)]_84_[-5(2.04e-05)]_\
12
HPODL_01290 1.10e-04 339_[+1(4.91e-05)]_59_\
[-3(3.03e-06)]_32_[+1(1.64e-05)]_11_[+2(2.90e-07)]_124_[+1(1.21e-05)]_2_\
[+1(1.56e-06)]_1_[-5(2.04e-05)]_50_[+7(9.09e-05)]_89
HPODL_00038 2.01e-04 616_[-3(2.18e-07)]_22_\
[+6(7.60e-07)]_21_[+4(6.40e-05)]_55_[-1(3.12e-06)]_35
HPODL_04228 9.60e-09 44_[+7(2.45e-05)]_99_[-2(6.88e-05)]_\
92_[+8(3.46e-08)]_218_[-1(3.56e-05)]_149_[-10(8.99e-05)]_37_\
[+10(1.07e-08)]_7_[+1(3.13e-05)]_23_[+5(3.55e-06)]_28
HPODL_02543 2.19e-04 16_[+9(3.26e-05)]_227_\
[-9(4.18e-05)]_254_[+4(7.32e-06)]_189_[+2(3.04e-06)]_13_[+1(1.56e-06)]_35
HPODL_03710 5.53e-09 44_[-5(7.09e-06)]_99_[+9(1.36e-05)]_\
4_[+7(2.38e-07)]_1_[+7(4.39e-06)]_7_[+7(2.05e-08)]_7_[+7(4.83e-08)]_95_\
[+1(9.63e-05)]_7_[+7(5.41e-06)]_258_[-4(5.43e-07)]_7_[+1(3.12e-06)]_13_\
[+6(7.99e-07)]_29_[+4(5.43e-07)]_30_[+1(1.21e-05)]_36
HPODL_00252 1.42e-05 16_[+4(8.10e-06)]_222_\
[-7(1.44e-06)]_60_[+8(9.95e-05)]_271_[+4(3.69e-05)]_40_[-6(4.68e-05)]_26_\
[-1(3.56e-05)]_29_[-6(5.13e-07)]_8_[-1(3.12e-06)]_6_[-1(1.64e-05)]_11
[truncated: 126 more rows]

## Sheet: Suppl. Table S7
Supplementary Table S7. List of H. polymorpha ribosomal protein genes used in this study.
Gene names	Protein names
HPODL_04762	40S ribosomal protein S0
HPODL_01594	40S ribosomal protein S1
HPODL_03676	40S ribosomal protein S21
HPODL_05150	Ribosomal protein L37
HPODL_02923	40S ribosomal protein S3
HPODL_03725	Ribosomal protein L19
HPODL_04292	60S ribosomal protein L13
HPODL_01265	40S ribosomal protein S4
HPODL_02705	60S ribosomal protein L10a
HPODL_00942	60S acidic ribosomal protein P2-beta
HPODL_02340	60S ribosomal protein L25
HPODL_01435	60S ribosomal protein L15-B
HPODL_02119	40S ribosomal protein S18-A
HPODL_04632	40S ribosomal protein S24
HPODL_00627	60S ribosomal protein L6
HPODL_00492	40S ribosomal protein S6
HPODL_05146	40S ribosomal protein S12
HPODL_02512	60S ribosomal protein L20
HPODL_03855	40S ribosomal protein S8
HPODL_01290	40S ribosomal protein S26
HPODL_00038	60S ribosomal protein L36
HPODL_04228	Large subunit ribosomal protein LP1
HPODL_02543	40S ribosomal protein S7
HPODL_03710	40S ribosomal protein S15
HPODL_00252	40S ribosomal protein S5
HPODL_04944	60S ribosomal protein L3
HPODL_03222	60S ribosomal protein L30
HPODL_04293	60S acidic ribosomal protein P1-alpha
HPODL_00785	40S ribosomal protein S13
HPODL_05028	40S ribosomal protein S2
HPODL_00310	40S ribosomal protein S20
HPODL_02546	60S ribosomal protein L16-B
HPODL_04370	60S ribosomal protein L12-A
HPODL_00236	40S ribosomal protein S23
HPODL_01051	40S ribosomal protein S11-A
HPODL_01560	60S ribosomal protein L17-B
HPODL_03364	60S ribosomal protein L23-A
HPODL_04341	60S ribosomal protein L11
HPODL_01191	40S ribosomal protein S14-B
HPODL_04105	60S ribosomal protein L44
HPODL_01192	40S ribosomal protein S22
HPODL_02595	60S ribosomal protein L34-A
HPODL_02675	40S ribosomal protein S22
HPODL_04291	40S ribosomal protein S16
HPODL_01519	60S ribosomal protein L38
HPODL_03932	60S ribosomal protein L28
HPODL_05126	60S ribosomal protein L35
HPODL_05221	60S ribosomal protein P2
HPODL_02805	40S ribosomal protein S9-B
HPODL_01524	60S ribosomal protein L9-B
HPODL_03353	60S ribosomal protein L9-B
HPODL_00846	60S ribosomal protein L5
HPODL_00596	60S ribosomal protein L31
HPODL_04435	60S ribosomal protein L33
HPODL_00277	60S ribosomal protein L10
HPODL_04662	40S ribosomal protein S19-A
HPODL_00790	60S ribosomal protein L32
HPODL_00752	60S ribosomal protein L2
HPODL_05214	40S ribosomal protein S28
HPODL_01655	60S ribosomal protein L26-B
HPODL_02646	60S ribosomal protein L43
HPODL_01195	Ubiquitin-60S ribosomal protein L40
HPODL_02367	Ubiquitin-40S ribosomal protein S27a
HPODL_02110	40S ribosomal protein S17-B
HPODL_05346	60S ribosomal protein L21-B
HPODL_03991	60S ribosomal protein L27
HPODL_05239	40S ribosomal protein S27-B
HPODL_01021	40S ribosomal protein S27-B
HPODL_04663	60S ribosomal protein L18-A
HPODL_03482	60S ribosomal protein L4-B
HPODL_04745	60S ribosomal protein L6-A
HPODL_00117	60S ribosomal protein L22
HPODL_01852	60S ribosomal protein L14
